# Supplementary material for: Sequencing the Genomes of the First Terrestrial Fungal Lineages: What Have We Learned?
Source: Microorganisms. 2023 Jul 18;11(7):1830. doi: 10.3390/microorganisms11071830 (PMC10386755; doi:10.3390/microorganisms11071830)
Supplement: Supplementary file 1 [file microorganisms-11-01830-s001.zip]

Archive with 1 entries (1 files):
- microorganisms-2442290-supplementary.xlsx
