# Supplementary material for: Sequencing the Genomes of the First Terrestrial Fungal Lineages: What Have We Learned?
Source: Microorganisms. 2023 Jul 18;11(7):1830. doi: 10.3390/microorganisms11071830 (PMC10386755; doi:10.3390/microorganisms11071830)
Supplement: Supplementary file 1 [file microorganisms-11-01830-s001.zip › microorganisms-2442290-supplementary.xlsx]

## Sheet: Suppl Table S1
Species	Genus	Phylum	Subphylum	Strain	BioProject	Sequencing.technology	Assembly.method	Total.sequence.length	Contigs/scaffolds/chromosomes	Genome.coverage	Genes	Year	Made by	Publication/notes	Source
Absidia caerulea	Absidia	Mucoromycota	Mucoromycotina	NRRL 1315	PRJNA654303	PacBio	Falcon	44.4	68	300	13367	2020	JGI	Absidia caerulea NRRL 1315 Standard Draft genome sequencing
Absidia glauca	Absidia	Mucoromycota	Mucoromycotina	CBS 101.48	PRJEB13349	Illumina		48.75	11900	77	15120	2016	FSU	in process
Absidia padenii	Absidia	Mucoromycota	Mucoromycotina	NRRL 2977	PRJNA331669	PacBio	Falcon	34.33	117	139	13495	2016	JGI	in process
Absidia repens	Absidia	Mucoromycota	Mucoromycotina	NRRL 1336	PRJNA330702	PacBio	Falcon v.0.3.0	47.43	94	53	15151	2017	JGI	Pervasive Adenine N6-methylation of Active Genes in Fungi	10.1038/ng.3859
Acaulopage tetraceros	Acaulopage	Zoopagomycota	Zoopagomycotina	T-All	PRJNA451036	Illumina HiSeq	SPAdes v.3.9.0	11.18	515	10		2018	University of Michigan	Genome-scale phylogenetics reveals a monophyletic Zoopagales (Zoopagomycota, Fungi)	10.1016/j.ympev.2019.01.006
Actinomortierella ambigua	Actinomortierella	Mucoromycota	Mortierellomycotina	BC1065	PRJNA463334	Illumina HiSeq	SPAdes v.3.13.1; AAFTF v.0.2.3	37.92	2372	25	9892	2018	JGI	Resolving the Mortierellaceae phylogeny through synthesis of multi-gene phylogenetics and phylogenomics	10.1007/s13225-020-00455-5
Actinomortierella ambigua	Actinomortierella	Mucoromycota	Mortierellomycotina	BC1291	PRJNA463333	Illumina HiSeq	SPAdes v.3.13.1; AAFTF v.0.2.3	37.57	2351	22	9860	2018	JGI	ibid.
Actinomortierella ambigua	Actinomortierella	Mucoromycota	Mortierellomycotina	NRRL 28271	PRJNA621729	PacBio	Falcon	39.11	32	183	10759	2020	JGI	Diversity and Function of Fungi Associated with the Fungivorous Millipede, Brachycybe Lecontii	10.1016/j.funeco.2019.06.006
Actinomortierella capitata	Actinomortierella	Mucoromycota	Mortierellomycotina	AV005	PRJNA713068	PacBio	Falcon	35.51	47	110	10395	2020	JGI	ibid.
Actinomortierella wolfii	Actinomortierella	Mucoromycota	Mortierellomycotina	NRRL 6351	PRJNA621730	PacBio	Falcon	36.6	12	142	10038	2018	JGI	Resolving the Mortierellaceae phylogeny through synthesis of multi-gene phylogenetics and phylogenomics	10.1007/s13225-020-00455-5
Actinomortierella wolfii	Actinomortierella	Mucoromycota	Mortierellomycotina	NRRL 66265	PRJNA340481	Illumina HiSeq	SPAdes v.3.13.1; AAFTF v.0.2.3	34.05	1147	16	8707	2016	JGI	ibid.
Actinomucor elegans	Actinomucor	Mucoromycota	Mucoromycotina	JCM 22485	PRJDB3646	HiSeq 2500	ALLPATHS-LG v.52488	34.17	494	317		2015	RIKEN Center for Life Scien	Genome sequencing of eukaryotic microorganisms
Actinomucor elegans	Actinomucor	Mucoromycota	Mucoromycotina	CJ-6	PRJNA848933	Illumina HiSeq; PacBio RSII	SMRT Link v.5.1.0	36.53	27	67		2022	Southwest University	in process
Ambispora leptoticha	Ambispora	Mucoromycota	Glomeromycotina	FL103A	PRJEB45340	Illumina	SPAdes v.3.12.0	197.2	58506	374	14.642	2021	Uppsala University	in process
Apophysomyces elegans	Apophysomyces	Mucoromycota	Mucoromycotina	B7760	PRJNA184884	Illumina HiSeq	MaSuRCA v.1.9.2	38.47	1528	54		2016	IGS	Comparative genome analysis of Mucormycosis-causing strains from clinical settings	https://data.nal.usda.gov/dataset/comparative-genome-analysis-mucormycosis-causing-strains-clinical-settings-2
Apophysomyces trapeziformis	Apophysomyces	Mucoromycota	Mucoromycotina	B9324	PRJNA184883	Illumina HiSeq	MaSuRCA v.1.9.2	35.84	1400	103		2014	IGS	ibid.
Apophysomyces variabilis	Apophysomyces	Mucoromycota	Mucoromycotina	NCCPF 102052	PRJNA379216	Illumina HiSeq	SOAPdenovo v.2.3	39.32	854	100		2017	Postgraduate Institute of medical education and research
Azygosporus macropapillatus	Azygosporus	Zoopagomycota	Entomophthoromycotina	CGMCC 3.16068	not assigned	Illumina HiSeq	SOAPdenovo	33.43	346	120		2022	Anhui University of Technology	in process
Backusella circina	Backusella	Mucoromycota	Mucoromycotina	FSU 941	PRJNA196083	Solexa gDs and PacBio	AllPathsLG andPBJelly	48.65	2354	101	17039	2013	JGI	in process
Backusella liffmaniae	Backusella	Mucoromycota	Mucoromycotina	UoMAU58	PRJNA544350	Illumina HiSeq	Velvet v.1.2.10	44.96	3206	50		2022	University of Melbourne	Diversity of Backusella ( Mucoromycotina) in south-eastern Australia revealed through polyphasic taxonomy	10.3767/persoonia.2021.46.01
Backusella luteola	Backusella	Mucoromycota	Mucoromycotina	UoMAU6	PRJNA544350	Illumina HiSeq	Velvet v.1.2.10	47.95	3540	50		2022	University of Melbourne	ibid.
Backusella macrospora	Backusella	Mucoromycota	Mucoromycotina	UoMAU7	PRJNA544350	Illumina HiSeq	Velvet v.1.2.10	56.33	5407	50		2022	University of Melbourne	ibid.
Backusella mclennaniae	Backusella	Mucoromycota	Mucoromycotina	UoMAU11	PRJNA544350	Illumina HiSeq	Velvet v.1.2.10	46.41	2119	50		2022	University of Melbourne	ibid.
Backusella morwellensis	Backusella	Mucoromycota	Mucoromycotina	UoMAU16	PRJNA544350	Illumina HiSeq	Velvet v.1.2.10	48.39	2949	50		2022	University of Melbourne	ibid.
Backusella parvicylindrica	Backusella	Mucoromycota	Mucoromycotina	UoMAU35	PRJNA544350	Illumina HiSeq	Velvet v.1.2.10	47.84	4332	50		2022	University of Melbourne	ibid.
Backusella psychrophila	Backusella	Mucoromycota	Mucoromycotina	UoMAU55	PRJNA544350	Illumina HiSeq	Velvet v.1.2.10	45.16	2051	50		2022	University of Melbourne	ibid.
Backusella sp. ASU-2019c	Backusella	Mucoromycota	Mucoromycotina	UoMAU9	PRJNA544350	Illumina HiSeq	Velvet v.1.2.10	46.11	1840	50		2022	University of Melbourne	ibid.
Backusella tarrabulga	Backusella	Mucoromycota	Mucoromycotina	UoMAU5	PRJNA544350	Illumina HiSeq	Velvet v.1.2.10	47.34	2526	50		2022	University of Melbourne	ibid.
Backusella tuberculispora	Backusella	Mucoromycota	Mucoromycotina	UoMAU90	PRJNA544350	Illumina HiSeq	Velvet v.1.2.10	57.7	3192	50		2022	University of Melbourne	ibid.
Backusella westeae	Backusella	Mucoromycota	Mucoromycotina	UoMAU4	PRJNA544350	Illumina HiSeq	Velvet v.1.2.10	48.35	4172	50		2022	University of Melbourne	ibid.
Basidiobolus heterosporus	Basidiobolus	Zoopagomycota	Entomophthoromycotina	B8920	PRJNA211915	Illumina HiSeq	MaSuRCA v.1.9.2	44	35600	5		2014	IGS	Comparative genome analysis of Mucormycosis-causing strains from clinical settings	https://data.nal.usda.gov/dataset/comparative-genome-analysis-mucormycosis-causing-strains-clinical-settings-2
Basidiobolus meristosporus	Basidiobolus	Zoopagomycota	Entomophthoromycotina	B9252	PRJNA211908	Illumina HiSeq	MaSuRCA v.1.9.2	103.86	20930	22		2014	IGS	ibid.
Basidiobolus meristosporus	Basidiobolus	Zoopagomycota	Entomophthoromycotina	CBS 931.73	PRJNA459567	PacBio	Falcon v.20140820; FinisherSC	89	1366	20	16781	2017	JGI	Widespread adenine N6-methylation of active genes in fungi	10.1038/ng.3859
Basidiobolus ranarum	Basidiobolus	Zoopagomycota	Entomophthoromycotina	AG-B5	PRJNA759578	Illumina NovaSeq 6000						2021	JGI	The Zygomycetes Genealogy of Life (ZyGoLife)- the conundrum of Kingdom Fungi	https://www.nsf.gov/awardsearch/showAward?AWD_ID=1441728
Benjaminiella poitrasii	Benjaminiella	Mucoromycota	Mucoromycotina	RSA 903	PRJNA442614	PacBio	Falcon	32.5	20	244	11659	2018	JGI	in process
Bifiguratus adelaidae	Bifiguratus	Mucoromycota	Mucoromycotina	AZ0501	PRJNA368732	Illumina MiSeq	Velvet	19.48	636	28	5790	2017	UC, Riverside	Bifiguratus adelaidae, gen. et sp. nov., a new member of Mucoromycotina in endophytic and soil-dwelling habitats	10.1080/00275514.2017.1364958
Blakeslea trispora	Blakeslea	Mucoromycota	Mucoromycotina	NRRL 2456	PRJNA334931	PacBio	Falcon	37.51	328	30	11687	2016	JGI	in process
Blakeslea trispora	Blakeslea	Mucoromycota	Mucoromycotina	F921	PRJNA460324	PacBio	Falcon	33.52	253	142	11119	2018	JGI	in process
Blakeslea trispora	Blakeslea	Mucoromycota	Mucoromycotina	F986	PRJNA460323	PacBio	Falcon	32.32	396	143	10672	2018	JGI	in process
Capillidium adiaeretum	Conidiobolus	Zoopagomycota	Entomophthoromycotina	ARSEF 451	PRJNA653096	Illumina						2021	UC, Riverside	The Early Terrestrial Fungal Lineage of Conidiobolus-Transition from Saprotroph to Parasitic Lifestyle	10.3390/jof8080789
Capillidium adiaeretum	Conidiobolus	Zoopagomycota	Entomophthoromycotina	ARSEF 451	PRJNA653096	Illumina						2021	UC, Riverside	ibid.
Capillidium heterosporum	Conidiobolus	Zoopagomycota	Entomophthoromycotina	CGMCC 3.15857	PRJNA575207	Illumina HiSeq; PacBio	Falcon; SOAPdenovo	29.85	72	466	10857	2018	Anhui University of Technology	Genome-wide study of saprotrophy-related genes in the basal fungus Conidiobolus heterosporus	10.1007/s00253-020-10698-6
Capillidium pumilum	Conidiobolus	Zoopagomycota	Entomophthoromycotina	ARSEF 6383	PRJNA519840	Illumina						2021	UC, Riverside	The Early Terrestrial Fungal Lineage of Conidiobolus-Transition from Saprotroph to Parasitic Lifestyle	10.3390/jof8080789
Capillidium rhysosporum	Conidiobolus	Zoopagomycota	Entomophthoromycotina	ARSEF 448	PRJNA463322	Illumina						2021	UC, Riverside	ibid.
Capillidium rhysosporum	Conidiobolus	Zoopagomycota	Entomophthoromycotina	ATCC 12588	PRJNA859572	Illumina HiSeq	SOAPdenovo	11.04	19314	63	20951	2020	Anhui University of Technology	in process
Capillidium rhysosporum	Conidiobolus	Zoopagomycota	Entomophthoromycotina	NRRL 1225	PRJNA499695	Illumina						2021	UC, Riverside	The Early Terrestrial Fungal Lineage of Conidiobolus-Transition from Saprotroph to Parasitic Lifestyle	10.3390/jof8080789
Capniomyces stellatus	Capniomyces	Zoopagomycota	Kickxellomycotina	MIS-10-108.v1	PRJNA315385	Illumina HiSeq	Ray v.2.3.1; SSPACE v.3.0	25	635	130		2016	University of Toronto	Draft Genome Sequence of Capniomyces stellatus, the Obligate Gut Fungal Symbiont of Stonefly	10.1128/genomeA.00761-16
Cetraspora pellucida	Cetraspora	Mucoromycota	Glomeromycotina	FL966	PRJEB45340	Illumina	SPAdes v.3.12.0	435.08	90930	173	22053	2021	Uppsala University	in process
Cetraspora pellucida	Cetraspora	Mucoromycota	Glomeromycotina	IN211	PRJEB45340	Illumina	SPAdes v.3.12.0	226.81	79972	325	18058	2021	Uppsala University	in process
Chaetocladium brefeldii	Chaetocladium	Mucoromycota	Mucoromycotina	NRRL 2343	PRJNA444561	PacBio	Falcom	48.45	106	180	11585	2019	JGI	in process
Chlamydoabsidia padenii	Chlamydoabsidia	Mucoromycota	Mucoromycotina	NRRL 2977	PRJNA331669	PacBio	Falcon v.0.4.2	34.33	117	139	13694	2022	JGI	in process
Choanephora cucurbitarum	Choanephora	Mucoromycota	Mucoromycotina	KUS-F28377	PRJNA314369	Illumina MiSeq	AllPaths v.r47300	29.1	3027	81	11977	2016	Korea University
Choanephora cucurbitarum	Choanephora	Mucoromycota	Mucoromycotina	NRRL 2744	PRJNA500476	PacBio Sequel	Falcon	35.11	600	200	11534	2018	JGI	in process
Circinella minor	Circinella	Mucoromycota	Mucoromycotina	CBS 143.56	PRJNA668042	Illumina MiSeq; Illumina HiSeq; PacBio RSII	SPAdes v.3.10.4	54.18	110	26	14144	2021	University of Warsaw	in process
Circinella umbellata	Circinella	Mucoromycota	Mucoromycotina	NRRL 1351	PRJNA331974	PacBio	Falcon	51.27	313	124	14693	2016	JGI	in process
Cochlonema odontosperma	Cochlonema	Zoopagomycota	Zoopagomycotina	E-All	PRJNA451036	Illumina NextSeq	SPAdes v.3.9.0	16.84	1881	10		2018	University of Michigan	Genome-scale phylogenetics reveals a monophyletic Zoopagales (Zoopagomycota, Fungi)	10.1016/j.ympev.2019.01.006
Coemansia aciculifera	Coemansia	Zoopagomycota	Kickxellomycotina	BCRC 34181	PRJNA581600	Illumina NovaSeq	SPAdes v.3.14.1; AAFTF v.0.2.4	12.8	4649	65	6854	2023	JGI	in process
Coemansia aciculifera	Coemansia	Zoopagomycota	Kickxellomycotina	CBS 190363	PRJNA677035	Illumina NovaSeq	SPAdes v.3.14.1; AAFTF v.0.2.4	12.98	3815	174	6568	2023	JGI	in process
Coemansia aciculifera	Coemansia	Zoopagomycota	Kickxellomycotina	CBS 516.66	PRJNA650740	Illumina NovaSeq	SPAdes v.3.14.1; AAFTF v.0.2.4	17.47	1806	279	6883	2023	JGI	in process
Coemansia aciculifera	Coemansia	Zoopagomycota	Kickxellomycotina	NRRL 2694	PRJNA581572	Illumina NovaSeq	SPAdes v.3.14.1; AAFTF v.0.2.4	16.11	474	39	6374	2023	JGI	in process
Coemansia aciculifera	Coemansia	Zoopagomycota	Kickxellomycotina	RSA 476	PRJNA581573	Illumina NovaSeq	SPAdes v.3.14.1; AAFTF v.0.2.4	16.09	459	39	6400	2023	JGI	in process
Coemansia asiatica	Coemansia	Zoopagomycota	Kickxellomycotina	NBRC 105413	PRJNA738968	Illumina NovaSeq	SPAdes v.3.14.1; AAFTF v.0.2.4	17.47	961	241	6469	2022	University of Florida	in process
Coemansia asiatica	Coemansia	Zoopagomycota	Kickxellomycotina	BCRC 34628	PRJNA538871	Illumina NovaSeq	SPAdes v.3.14.1; AAFTF v.0.2.4	14.68	4927	67	6626	2023	JGI	in process
Coemansia biformis	Coemansia	Zoopagomycota	Kickxellomycotina	BCRC 34381	PRJNA738968	Illumina NovaSeq	SPAdes v.3.14.1; AAFTF v.0.2.4	18.31	4390	283	7123	2023	University of Florida	in process
Coemansia brasiliensis	Coemansia	Zoopagomycota	Kickxellomycotina	NRRL 1566	PRJNA677033	Illumina NovaSeq	SPAdes v.3.14.1; AAFTF v.0.2.4	12.85	2209	347	6284	2023	JGI	in process
Coemansia erecta	Coemansia	Zoopagomycota	Kickxellomycotina	BCRC 34228	PRJNA581601	Illumina NovaSeq	SPAdes v.3.14.1; AAFTF v.0.2.4	18.72	5170	36	8132	2023	JGI	in process
Coemansia erecta	Coemansia	Zoopagomycota	Kickxellomycotina	CBS 336.87	PRJNA711391	Illumina NovaSeq	SPAdes v.3.14.1; AAFTF v.0.2.4	14.93	4297	232	6567	2023	JGI	in process
Coemansia erecta	Coemansia	Zoopagomycota	Kickxellomycotina	CBS 939.97	PRJNA711390	Illumina NovaSeq	SPAdes v.3.14.1; AAFTF v.0.2.4	13.05	444	293	5532	2023	JGI	in process
Coemansia erecta	Coemansia	Zoopagomycota	Kickxellomycotina	IMI 279145	PRJNA677046	Illumina NovaSeq	SPAdes v.3.14.1; AAFTF v.0.2.4	17.88	3931	234	7176	2023	JGI	in process
Coemansia erecta	Coemansia	Zoopagomycota	Kickxellomycotina	NBRC 32514	PRJNA738968	Illumina NovaSeq	SPAdes v.3.14.1; AAFTF v.0.2.4	18.46	1165	303	6638	2022	University of Florida	in process
Coemansia furcata	Coemansia	Zoopagomycota	Kickxellomycotina	BCRC 34190	PRJNA581605	Illumina NovaSeq	SPAdes v.3.14.1; AAFTF v.0.2.4	17.45	276	46	7205	2023	JGI	in process
Coemansia furcata	Coemansia	Zoopagomycota	Kickxellomycotina	CBS 102833	PRJNA651138	Illumina NovaSeq	SPAdes v.3.14.1; AAFTF v.0.2.4	18.04	4897	253	7191	2023	JGI	in process
Coemansia guatemalensis	Coemansia	Zoopagomycota	Kickxellomycotina	NRRL 1565	PRJNA650733	Illumina NovaSeq	SPAdes v.3.14.1; AAFTF v.0.2.4	19.54	4113	245	7390	2023	JGI	in process
Coemansia helicoidea	Coemansia	Zoopagomycota	Kickxellomycotina	BCRC 34780	PRJNA650734	Illumina NovaSeq	SPAdes v.3.14.1; AAFTF v.0.2.4	13.62	4295	549	7190	2023	JGI	in process
Coemansia interrupta	Coemansia	Zoopagomycota	Kickxellomycotina	BCRC 34489	PRJNA581594	Illumina NovaSeq	SPAdes v.3.14.1; AAFTF v.0.2.4	13.1	521	56	4939	2023	JGI	in process
Coemansia javaensis	Coemansia	Zoopagomycota	Kickxellomycotina	NBRC 105414	PRJNA650731	Illumina NovaSeq	SPAdes v.3.14.1; AAFTF v.0.2.4	13.37	419	390	5977	2023	JGI	in process
Coemansia linderi	Coemansia	Zoopagomycota	Kickxellomycotina	BCRC 34191	PRJNA581597	Illumina NovaSeq	SPAdes v.3.14.1; AAFTF v.0.2.4	13.19	4545	46	6635	2023	JGI	in process
Coemansia mojavensis	Coemansia	Zoopagomycota	Kickxellomycotina	RSA 71	PRJNA462542	PacBio Sequel	Falcon v.1.8.8	14.29	55	676	6859	2018	JGI	Preliminary phylogeny of Coemansia (Kickxellales), with descriptions of four new species from Taiwan	10.1080/00275514.2017.1401892
Coemansia nantahalensis	Coemansia	Zoopagomycota	Kickxellomycotina	CBS 109366	PRJNA676422	Illumina NovaSeq	SPAdes v.3.14.1; AAFTF v.0.2.4	13.79	4402	404	7071	2023	JGI	in process
Coemansia nantahalensis	Coemansia	Zoopagomycota	Kickxellomycotina	CBS 109400	PRJNA676421	Illumina NovaSeq	SPAdes v.3.14.1; AAFTF v.0.2.4	14.38	5321	299	7554	2023	JGI	in process
Coemansia pectinata	Coemansia	Zoopagomycota	Kickxellomycotina	BCRC 34297	PRJNA581598	Illumina NovaSeq	SPAdes v.3.14.1; AAFTF v.0.2.4	17.25	2316	51	7198	2023	JGI	in process
Coemansia reversa	Coemansia	Zoopagomycota	Kickxellomycotina	NRRL 1564	PRJNA68631	Illumina	Allpaths-LG v.R36892	21.84	1063	38	7347	2015	JGI	Phylogenomic Analyses Indicate that Early Fungi Evolved Digesting Cell Walls of Algal Ancestors of Land Plants	doi: 10.1093/gbe/evv090
Coemansia sp.	Coemansia	Zoopagomycota	Kickxellomycotina	BCRC 34301	PRJNA581599	Illumina NovaSeq	SPAdes v.3.14.1; AAFTF v.0.2.4	14.52	1121	53	6418	2023	JGI	in process
Coemansia sp.	Coemansia	Zoopagomycota	Kickxellomycotina	BCRC 34490	PRJNA651137	Illumina NovaSeq	SPAdes v.3.14.1; AAFTF v.0.2.4	16.63	5253	223	6962	2023	JGI	in process
Coemansia sp.	Coemansia	Zoopagomycota	Kickxellomycotina	BCRC 34962	PRJNA677669	Illumina NovaSeq	SPAdes v.3.14.1; AAFTF v.0.2.4	15.28	409	315	6157	2023	JGI	in process
Coemansia sp.	Coemansia	Zoopagomycota	Kickxellomycotina	Benny D115	PRJNA581586	Illumina NovaSeq	SPAdes v.3.14.1; AAFTF v.0.2.4	18.37	461	43	5963	2023	JGI	in process
Coemansia sp.	Coemansia	Zoopagomycota	Kickxellomycotina	Benny D160-2	PRJNA738968	Illumina NovaSeq	SPAdes v.3.14.1; AAFTF v.0.2.4	18.1	2082	180	6503	2023	University of Florida	in process
Coemansia sp.	Coemansia	Zoopagomycota	Kickxellomycotina	Cherry 401B	PRJNA650736	Illumina NovaSeq	SPAdes v.3.14.1; AAFTF v.0.2.4	15.7	3767	269	7046	2023	JGI	in process
Coemansia sp.	Coemansia	Zoopagomycota	Kickxellomycotina	D1744	PRJNA651089	Illumina NovaSeq	SPAdes v.3.14.1; AAFTF v.0.2.4	14.64	3002	287	7250	2023	JGI	in process
Coemansia sp.	Coemansia	Zoopagomycota	Kickxellomycotina	NRRL 5531	PRJNA535812	Illumina NovaSeq	SPAdes v.3.14.1; AAFTF v.0.2.4	19	5968	46	8165	2023	JGI	in process
Coemansia sp.	Coemansia	Zoopagomycota	Kickxellomycotina	IMI 203386	PRJNA538877	Illumina NovaSeq	SPAdes v.3.14.1; AAFTF v.0.2.4	16.72	293	58	6366	2023	JGI	in process
Coemansia sp.	Coemansia	Zoopagomycota	Kickxellomycotina	IMI 209127	PRJNA738968	Illumina NovaSeq	SPAdes v.3.14.1; AAFTF v.0.2.4	17.49	4663	193	7239	2023	University of Florida	in process
Coemansia sp.	Coemansia	Zoopagomycota	Kickxellomycotina	IMI 209128	PRJNA654308	Illumina NovaSeq	SPAdes v.3.14.1; AAFTF v.0.2.4	15.96	607	828	6459	2023	JGI	in process
Coemansia sp.	Coemansia	Zoopagomycota	Kickxellomycotina	RSA 1085	PRJNA677039	Illumina NovaSeq	SPAdes v.3.14.1; AAFTF v.0.2.4	13.19	282	347	5957	2023	JGI	in process
Coemansia sp.	Coemansia	Zoopagomycota	Kickxellomycotina	RSA 1086	PRJNA738968	Illumina NovaSeq	SPAdes v.3.14.1; AAFTF v.0.2.4	13.28	613	407	6084	2023	University of Florida	in process
Coemansia sp.	Coemansia	Zoopagomycota	Kickxellomycotina	RSA 1199	PRJNA677666	Illumina NovaSeq	SPAdes v.3.14.1; AAFTF v.0.2.4	15.97	362	89	6468	2023	JGI	in process
Coemansia sp.	Coemansia	Zoopagomycota	Kickxellomycotina	RSA 1200	PRJNA677044	Illumina NovaSeq	SPAdes v.3.14.1; AAFTF v.0.2.4	18.8	410	214	6403	2023	JGI	in process
Coemansia sp.	Coemansia	Zoopagomycota	Kickxellomycotina	RSA 1250	PRJNA677037	Illumina NovaSeq	SPAdes v.3.14.1; AAFTF v.0.2.4	13.23	273	310	6000	2023	JGI	in process
Coemansia sp.	Coemansia	Zoopagomycota	Kickxellomycotina	RSA 1285	PRJNA581578	Illumina NovaSeq	SPAdes v.3.14.1; AAFTF v.0.2.4	23.31	4910	30	9067	2023	JGI	in process
Coemansia sp.	Coemansia	Zoopagomycota	Kickxellomycotina	RSA 1286	PRJNA581166	Illumina NovaSeq	SPAdes v.3.14.1; AAFTF v.0.2.4	11.83	464	52	4411	2023	JGI	in process
Coemansia sp.	Coemansia	Zoopagomycota	Kickxellomycotina	RSA 1287	PRJNA677655	Illumina NovaSeq	SPAdes v.3.14.1; AAFTF v.0.2.4	11.06	4694	32	5999	2023	JGI	in process
Coemansia sp.	Coemansia	Zoopagomycota	Kickxellomycotina	RSA 1290	PRJNA650735	Illumina NovaSeq	SPAdes v.3.14.1; AAFTF v.0.2.4	11.37	1911	404	5560	2023	JGI	in process
Coemansia sp.	Coemansia	Zoopagomycota	Kickxellomycotina	RSA 1358	PRJNA581605	Illumina NovaSeq	SPAdes v.3.14.1; AAFTF v.0.2.4	18.71	276	46	6584	2023	JGI	in process
Coemansia sp.	Coemansia	Zoopagomycota	Kickxellomycotina	RSA 1365	PRJNA651139	Illumina NovaSeq	SPAdes v.3.14.1; AAFTF v.0.2.4	13.56	524	183	4943	2023	JGI	in process
Coemansia sp.	Coemansia	Zoopagomycota	Kickxellomycotina	RSA 1591	PRJNA738968	Illumina NovaSeq	SPAdes v.3.14.1; AAFTF v.0.2.4	15.48	4563	271	7327	2023	University of Florida	in process
Coemansia sp.	Coemansia	Zoopagomycota	Kickxellomycotina	RSA 1646	PRJNA519291	Illumina NovaSeq	SPAdes v.3.14.1; AAFTF v.0.2.4	18.51	503	153	6671	2022	JGI	in process
Coemansia sp.	Coemansia	Zoopagomycota	Kickxellomycotina	RSA 1694	PRJNA581170	Illumina NovaSeq	SPAdes v.3.14.1; AAFTF v.0.2.4	12.73	5203	59	6755	2023	JGI	in process
Coemansia sp.	Coemansia	Zoopagomycota	Kickxellomycotina	RSA 1721	PRJNA581165	Illumina NovaSeq	SPAdes v.3.14.1; AAFTF v.0.2.4	11.61	456	39	4214	2023	JGI	in process
Coemansia sp.	Coemansia	Zoopagomycota	Kickxellomycotina	RSA 1722	PRJNA651088	Illumina NovaSeq	SPAdes v.3.14.1; AAFTF v.0.2.4	23.09	2343	183	8813	2023	JGI	in process
Coemansia sp.	Coemansia	Zoopagomycota	Kickxellomycotina	RSA 1752	PRJNA738968	Illumina NovaSeq	SPAdes v.3.14.1; AAFTF v.0.2.4	15.44	4595	261	7347	2023	University of Florida	in process
Coemansia sp.	Coemansia	Zoopagomycota	Kickxellomycotina	RSA 1797	PRJNA677045	Illumina NovaSeq	SPAdes v.3.14.1; AAFTF v.0.2.4	14.2	3517	284	6759	2023	JGI	in process
Coemansia sp.	Coemansia	Zoopagomycota	Kickxellomycotina	RSA 1804	PRJNA519290	Illumina NovaSeq	SPAdes v.3.14.1; AAFTF v.0.2.4	28.95	5727	83	11096	2023	JGI	in process
Coemansia sp.	Coemansia	Zoopagomycota	Kickxellomycotina	RSA 1807	PRJNA581498	Illumina NovaSeq	SPAdes v.3.14.1; AAFTF v.0.2.4	12.89	434	127	5511	2023	JGI	in process
Coemansia sp.	Coemansia	Zoopagomycota	Kickxellomycotina	RSA 1813	PRJNA677658	Illumina NovaSeq	SPAdes v.3.14.1; AAFTF v.0.2.4	18.44	369	352	6669	2023	JGI	in process
Coemansia sp.	Coemansia	Zoopagomycota	Kickxellomycotina	RSA 1821	PRJNA738968	Illumina NovaSeq	SPAdes v.3.14.1; AAFTF v.0.2.4	13.28	530	346	6034	2023	University of Florida	in process
Coemansia sp.	Coemansia	Zoopagomycota	Kickxellomycotina	RSA 1822	PRJNA581491	Illumina NovaSeq	SPAdes v.3.14.1; AAFTF v.0.2.4	15.76	578	43	6326	2023	JGI	in process
Coemansia sp.	Coemansia	Zoopagomycota	Kickxellomycotina	RSA 1824	PRJNA738968	Illumina NovaSeq	SPAdes v.3.14.1; AAFTF v.0.2.4	15.37	4149	284	7354	2023	University of Florida	in process
Coemansia sp.	Coemansia	Zoopagomycota	Kickxellomycotina	RSA 1836	PRJNA581574	Illumina NovaSeq	SPAdes v.3.14.1; AAFTF v.0.2.4	12.01	5254	57	6951	2023	JGI	in process
Coemansia sp.	Coemansia	Zoopagomycota	Kickxellomycotina	RSA 1843	PRJNA738968	Illumina NovaSeq	SPAdes v.3.14.1; AAFTF v.0.2.4	18.63	604	308	6810	2023	University of Florida	in process
Coemansia sp.	Coemansia	Zoopagomycota	Kickxellomycotina	RSA 1853	PRJNA581175	Illumina NovaSeq	SPAdes v.3.14.1; AAFTF v.0.2.4	15.69	597	58	6316	2023	JGI	in process
Coemansia sp.	Coemansia	Zoopagomycota	Kickxellomycotina	RSA 1878	PRJNA677032	Illumina NovaSeq	SPAdes v.3.14.1; AAFTF v.0.2.4	14.44	3226	415	6908	2023	JGI	in process
Coemansia sp.	Coemansia	Zoopagomycota	Kickxellomycotina	RSA 1933	PRJNA519288	Illumina NovaSeq	SPAdes v.3.14.1; AAFTF v.0.2.4	19.07	6361	136	7742	2023	JGI	in process
Coemansia sp.	Coemansia	Zoopagomycota	Kickxellomycotina	RSA 1935	PRJNA677040	Illumina NovaSeq	SPAdes v.3.14.1; AAFTF v.0.2.4	14.73	3102	280	7050	2023	JGI	in process
Coemansia sp.	Coemansia	Zoopagomycota	Kickxellomycotina	RSA 1937	PRJNA581499	Illumina NovaSeq	SPAdes v.3.14.1; AAFTF v.0.2.4	11.46	4511	61	5693	2023	JGI	in process
Coemansia sp.	Coemansia	Zoopagomycota	Kickxellomycotina	RSA 1938	PRJNA738968	Illumina NovaSeq	SPAdes v.3.14.1; AAFTF v.0.2.4	15.46	4575	296	7176	2023	University of Florida	in process
Coemansia sp.	Coemansia	Zoopagomycota	Kickxellomycotina	RSA 1939	PRJNA654307	Illumina NovaSeq	SPAdes v.3.14.1; AAFTF v.0.2.4	26.09	2561	196	9499	2023	JGI	in process
Coemansia sp.	Coemansia	Zoopagomycota	Kickxellomycotina	RSA 1972	PRJNA581575	Illumina NovaSeq	SPAdes v.3.14.1; AAFTF v.0.2.4	15.93	453	70	6427	2023	JGI	in process
Coemansia sp.	Coemansia	Zoopagomycota	Kickxellomycotina	RSA 2049	PRJNA581590	Illumina NovaSeq	SPAdes v.3.14.1; AAFTF v.0.2.4	23.58	4972	33	9323	2023	JGI	in process
Coemansia sp.	Coemansia	Zoopagomycota	Kickxellomycotina	RSA 2050	PRJNA677034	Illumina NovaSeq	SPAdes v.3.14.1; AAFTF v.0.2.4	15.3	418	226	6177	2023	JGI	in process
Coemansia sp.	Coemansia	Zoopagomycota	Kickxellomycotina	RSA 2052	PRJNA677043	Illumina NovaSeq	SPAdes v.3.14.1; AAFTF v.0.2.4	12.95	5034	293	6676	2023	JGI	in process
Coemansia sp.	Coemansia	Zoopagomycota	Kickxellomycotina	RSA 2131	PRJNA677051	Illumina NovaSeq	SPAdes v.3.14.1; AAFTF v.0.2.4	15.09	1539	279	6609	2023	JGI	in process
Coemansia sp.	Coemansia	Zoopagomycota	Kickxellomycotina	RSA 2320	PRJNA519287	Illumina NovaSeq	SPAdes v.3.14.1; AAFTF v.0.2.4	16.48	3481	150	7195	2023	JGI	in process
Coemansia sp.	Coemansia	Zoopagomycota	Kickxellomycotina	RSA 2322	PRJNA581581	Illumina NovaSeq	SPAdes v.3.14.1; AAFTF v.0.2.4	14.63	2679	51	6233	2023	JGI	in process
Coemansia sp.	Coemansia	Zoopagomycota	Kickxellomycotina	RSA 2336	PRJNA519296	Illumina NovaSeq	SPAdes v.3.14.1; AAFTF v.0.2.4	12.1	287	192	5666	2023	JGI	in process
Coemansia sp.	Coemansia	Zoopagomycota	Kickxellomycotina	RSA 2337	PRJNA581582	Illumina NovaSeq	SPAdes v.3.14.1; AAFTF v.0.2.4	22.13	4953	29	9430	2023	JGI	in process
Coemansia sp.	Coemansia	Zoopagomycota	Kickxellomycotina	RSA 2399	PRJNA738968	Illumina NovaSeq	SPAdes v.3.14.1; AAFTF v.0.2.4	17.6	4415	254	7230	2023	University of Florida	in process
Coemansia sp.	Coemansia	Zoopagomycota	Kickxellomycotina	RSA 2424	PRJNA581168	Illumina NovaSeq	SPAdes v.3.14.1; AAFTF v.0.2.4	21.11	4558	36	9582	2023	JGI	in process
Coemansia sp.	Coemansia	Zoopagomycota	Kickxellomycotina	RSA 2440	PRJNA677042	Illumina NovaSeq	SPAdes v.3.14.1; AAFTF v.0.2.4	14.54	3491	326	7021	2023	JGI	in process
Coemansia sp.	Coemansia	Zoopagomycota	Kickxellomycotina	RSA 25	PRJNA581164	Illumina NovaSeq	SPAdes v.3.14.1; AAFTF v.0.2.4	11.8	5495	51	6331	2022	JGI	in process
Coemansia sp.	Coemansia	Zoopagomycota	Kickxellomycotina	RSA 2522	PRJNA677038	Illumina NovaSeq	SPAdes v.3.14.1; AAFTF v.0.2.4	12.99	4073	240	6522	2023	JGI	in process
Coemansia sp.	Coemansia	Zoopagomycota	Kickxellomycotina	RSA 2523	PRJNA738968	Illumina NovaSeq	SPAdes v.3.14.1; AAFTF v.0.2.4	15.48	3822	289	7211	2023	University of Florida	in process
Coemansia sp.	Coemansia	Zoopagomycota	Kickxellomycotina	RSA 2524	PRJNA581173	Illumina NovaSeq	SPAdes v.3.14.1; AAFTF v.0.2.4	12.45	4583	49	6347	2023	JGI	in process
Coemansia sp.	Coemansia	Zoopagomycota	Kickxellomycotina	RSA 2526	PRJNA712423	Illumina NovaSeq	SPAdes v.3.14.1; AAFTF v.0.2.4	12.65	437	369	5477	2023	JGI	in process
Coemansia sp.	Coemansia	Zoopagomycota	Kickxellomycotina	RSA 2530	PRJNA581589	Illumina NovaSeq	SPAdes v.3.14.1; AAFTF v.0.2.4	14.57	2764	57	6579	2023	JGI	in process
Coemansia sp.	Coemansia	Zoopagomycota	Kickxellomycotina	RSA 2531	PRJNA581167	Illumina NovaSeq	SPAdes v.3.14.1; AAFTF v.0.2.4	17.53	7269	18	9025	2023	JGI	in process
Coemansia sp.	Coemansia	Zoopagomycota	Kickxellomycotina	RSA 2559	PRJNA581602	Illumina NovaSeq	SPAdes v.3.14.1; AAFTF v.0.2.4	18.42	4714	41	7929	2023	JGI	in process
Coemansia sp.	Coemansia	Zoopagomycota	Kickxellomycotina	RSA 2598	PRJNA738968	Illumina NovaSeq	SPAdes v.3.14.1; AAFTF v.0.2.4	18.21	7123	245	7434	2023	University of Florida	in process
Coemansia sp.	Coemansia	Zoopagomycota	Kickxellomycotina	RSA 2599	PRJNA738968	Illumina NovaSeq	SPAdes v.3.14.1; AAFTF v.0.2.4	18.22	6580	329	7354	2023	University of Florida	in process
Coemansia sp.	Coemansia	Zoopagomycota	Kickxellomycotina	RSA 2603	PRJNA581584	Illumina NovaSeq	SPAdes v.3.14.1; AAFTF v.0.2.4	17.79	5914	30	7909	2023	JGI	in process
Coemansia sp.	Coemansia	Zoopagomycota	Kickxellomycotina	RSA 2607	PRJNA677667	Illumina NovaSeq	SPAdes v.3.14.1; AAFTF v.0.2.4	19.92	4291	197	7741	2023	JGI	in process
Coemansia sp.	Coemansia	Zoopagomycota	Kickxellomycotina	RSA 2610	PRJNA651090	Illumina NovaSeq	SPAdes v.3.14.1; AAFTF v.0.2.4	16.21	3412	309	7090	2023	JGI	in process
Coemansia sp.	Coemansia	Zoopagomycota	Kickxellomycotina	RSA 2611	PRJNA651091	Illumina NovaSeq	SPAdes v.3.14.1; AAFTF v.0.2.4	29.77	9223	135	13754	2023	JGI	in process
Coemansia sp.	Coemansia	Zoopagomycota	Kickxellomycotina	RSA 2618	PRJNA581169	Illumina NovaSeq	SPAdes v.3.14.1; AAFTF v.0.2.4	17.41	4245	105	7029	2023	JGI	in process
Coemansia sp.	Coemansia	Zoopagomycota	Kickxellomycotina	RSA 2671	PRJNA581570	Illumina NovaSeq	SPAdes v.3.14.1; AAFTF v.0.2.4	13.38	4551	49	6686	2023	JGI	in process
Coemansia sp.	Coemansia	Zoopagomycota	Kickxellomycotina	RSA 2673	PRJNA581571	Illumina NovaSeq	SPAdes v.3.14.1; AAFTF v.0.2.4	23.53	6953	24	11097	2023	JGI	in process
Coemansia sp.	Coemansia	Zoopagomycota	Kickxellomycotina	RSA 2675	PRJNA738968	Illumina NovaSeq	SPAdes v.3.14.1; AAFTF v.0.2.4	15.88	2356	263	6723	2023	University of Florida	in process
Coemansia sp.	Coemansia	Zoopagomycota	Kickxellomycotina	RSA 2681	PRJNA581579	Illumina NovaSeq	SPAdes v.3.14.1; AAFTF v.0.2.4	14.28	5478	50	7125	2023	JGI	in process
Coemansia sp.	Coemansia	Zoopagomycota	Kickxellomycotina	RSA 2702	PRJNA677047	Illumina NovaSeq	SPAdes v.3.14.1; AAFTF v.0.2.4	14.82	4352	173	6858	2023	JGI	in process
Coemansia sp.	Coemansia	Zoopagomycota	Kickxellomycotina	RSA 2703	PRJNA738968	Illumina NovaSeq	SPAdes v.3.14.1; AAFTF v.0.2.4	22.01	7547	240	9403	2023	University of Florida	in process
Coemansia sp.	Coemansia	Zoopagomycota	Kickxellomycotina	RSA 2704	PRJNA677048	Illumina NovaSeq	SPAdes v.3.14.1; AAFTF v.0.2.4	15.75	3671	305	7102	2023	JGI	in process
Coemansia sp.	Coemansia	Zoopagomycota	Kickxellomycotina	RSA 2705	PRJNA677049	Illumina NovaSeq	SPAdes v.3.14.1; AAFTF v.0.2.4	15.98	3557	321	7217	2023	JGI	in process
Coemansia sp.	Coemansia	Zoopagomycota	Kickxellomycotina	RSA 2706	PRJNA677050	Illumina NovaSeq	SPAdes v.3.14.1; AAFTF v.0.2.4	15.02	4303	170	7508	2023	JGI	in process
Coemansia sp.	Coemansia	Zoopagomycota	Kickxellomycotina	RSA 2708	PRJNA738968	Illumina NovaSeq	SPAdes v.3.14.1; AAFTF v.0.2.4	17.24	6294	261	8027	2023	University of Florida	in process
Coemansia sp.	Coemansia	Zoopagomycota	Kickxellomycotina	RSA 2711	PRJNA738968	Illumina NovaSeq	SPAdes v.3.14.1; AAFTF v.0.2.4	12.54	432	304	5252	2023	University of Florida	in process
Coemansia sp.	Coemansia	Zoopagomycota	Kickxellomycotina	RSA 353	PRJNA677657	Illumina NovaSeq	SPAdes v.3.14.1; AAFTF v.0.2.4	14.32	3260	406	6814	2023	JGI	in process
Coemansia sp.	Coemansia	Zoopagomycota	Kickxellomycotina	RSA 355	PRJNA677659	Illumina NovaSeq	SPAdes v.3.14.1; AAFTF v.0.2.4	14.86	2222	335	6792	2023	JGI	in process
Coemansia sp.	Coemansia	Zoopagomycota	Kickxellomycotina	RSA 370	PRJNA581493	Illumina NovaSeq	SPAdes v.3.14.1; AAFTF v.0.2.4	14.54	3240	161	6986	2023	JGI	in process
Coemansia sp.	Coemansia	Zoopagomycota	Kickxellomycotina	RSA 371	PRJNA712424	Illumina NovaSeq	SPAdes v.3.14.1; AAFTF v.0.2.4	14.56	3408	285	6965	2023	JGI	in process
Coemansia sp.	Coemansia	Zoopagomycota	Kickxellomycotina	RSA 376	PRJNA581580	Illumina NovaSeq	SPAdes v.3.14.1; AAFTF v.0.2.4	10.05	483	38	3815	2023	JGI	in process
Coemansia sp.	Coemansia	Zoopagomycota	Kickxellomycotina	RSA 451	PRJNA519289	Illumina NovaSeq	SPAdes v.3.14.1; AAFTF v.0.2.4	16.15	5289	164	7665	2023	JGI	in process
Coemansia sp.	Coemansia	Zoopagomycota	Kickxellomycotina	RSA 454	PRJNA581577	Illumina NovaSeq	SPAdes v.3.14.1; AAFTF v.0.2.4	12.84	4104	52	6480	2023	JGI	in process
Coemansia sp.	Coemansia	Zoopagomycota	Kickxellomycotina	RSA 455	PRJNA581592	Illumina NovaSeq	SPAdes v.3.14.1; AAFTF v.0.2.4	21.21	4904	33	8930	2023	JGI	in process
Coemansia sp.	Coemansia	Zoopagomycota	Kickxellomycotina	RSA 475	PRJNA581576	Illumina NovaSeq	SPAdes v.3.14.1; AAFTF v.0.2.4	12.83	4712	51	6745	2023	JGI	in process
Coemansia sp.	Coemansia	Zoopagomycota	Kickxellomycotina	RSA 485	PRJNA677041	Illumina NovaSeq	SPAdes v.3.14.1; AAFTF v.0.2.4	24.6	2392	128	9570	2023	JGI	in process
Coemansia sp.	Coemansia	Zoopagomycota	Kickxellomycotina	RSA 486	PRJNA738968	Illumina NovaSeq	SPAdes v.3.14.1; AAFTF v.0.2.4	26.98	7408	238	11626	2023	University of Florida	in process
Coemansia sp.	Coemansia	Zoopagomycota	Kickxellomycotina	RSA 487	PRJNA519292	Illumina NovaSeq	SPAdes v.3.14.1; AAFTF v.0.2.4	18.53	534	198	6590	2023	JGI	in process
Coemansia sp.	Coemansia	Zoopagomycota	Kickxellomycotina	RSA 518	PRJNA519293	Illumina NovaSeq	SPAdes v.3.14.1; AAFTF v.0.2.4	16.26	4792	231	7680	2023	JGI	in process
Coemansia sp.	Coemansia	Zoopagomycota	Kickxellomycotina	RSA 520	PRJNA677661	Illumina NovaSeq	SPAdes v.3.14.1; AAFTF v.0.2.4	12.69	4241	196	6393	2023	JGI	in process
Coemansia sp.	Coemansia	Zoopagomycota	Kickxellomycotina	RSA 521	PRJNA677663	Illumina NovaSeq	SPAdes v.3.14.1; AAFTF v.0.2.4	14.48	3268	403	6800	2023	JGI	in process
Coemansia sp.	Coemansia	Zoopagomycota	Kickxellomycotina	RSA 522	PRJNA677662	Illumina NovaSeq	SPAdes v.3.14.1; AAFTF v.0.2.4	14.79	3010	274	6887	2023	JGI	in process
Coemansia sp.	Coemansia	Zoopagomycota	Kickxellomycotina	RSA 530	PRJNA581497	Illumina NovaSeq	SPAdes v.3.14.1; AAFTF v.0.2.4	12.23	4730	65	6342	2023	JGI	in process
Coemansia sp.	Coemansia	Zoopagomycota	Kickxellomycotina	RSA 532	PRJNA519294	Illumina NovaSeq	SPAdes v.3.14.1; AAFTF v.0.2.4	16.33	5302	179	7998	2023	JGI	in process
Coemansia sp.	Coemansia	Zoopagomycota	Kickxellomycotina	RSA 551	PRJNA581171	Illumina NovaSeq	SPAdes v.3.14.1; AAFTF v.0.2.4	12.53	4490	47	6373	2023	JGI	in process
Coemansia sp.	Coemansia	Zoopagomycota	Kickxellomycotina	RSA 552	PRJNA581172	Illumina NovaSeq	SPAdes v.3.14.1; AAFTF v.0.2.4	12.96	375	57	5556	2023	JGI	in process
Coemansia sp.	Coemansia	Zoopagomycota	Kickxellomycotina	RSA 560	PRJNA581495	Illumina NovaSeq	SPAdes v.3.14.1; AAFTF v.0.2.4	12.85	4734	83	6597	2023	JGI	in process
Coemansia sp.	Coemansia	Zoopagomycota	Kickxellomycotina	RSA 562	PRJNA581494	Illumina NovaSeq	SPAdes v.3.14.1; AAFTF v.0.2.4	14.49	2996	123	6790	2023	JGI	in process
Coemansia sp.	Coemansia	Zoopagomycota	Kickxellomycotina	RSA 564	PRJNA677660	Illumina NovaSeq	SPAdes v.3.14.1; AAFTF v.0.2.4	12.89	445	341	5521	2023	JGI	in process
Coemansia sp.	Coemansia	Zoopagomycota	Kickxellomycotina	RSA 637	PRJNA712425	Illumina NovaSeq	SPAdes v.3.14.1; AAFTF v.0.2.4	14.56	2902	313	6915	2023	JGI	in process
Coemansia sp.	Coemansia	Zoopagomycota	Kickxellomycotina	RSA 638	PRJNA738968	Illumina NovaSeq	SPAdes v.3.14.1; AAFTF v.0.2.4	15.93	638	325	6456	2023	University of Florida	in process
Coemansia sp.	Coemansia	Zoopagomycota	Kickxellomycotina	RSA 678	PRJNA677654	Illumina NovaSeq	SPAdes v.3.14.1; AAFTF v.0.2.4	13.71	3648	351	6652	2023	JGI	in process
Coemansia sp.	Coemansia	Zoopagomycota	Kickxellomycotina	RSA 720	PRJNA677665	Illumina NovaSeq	SPAdes v.3.14.1; AAFTF v.0.2.4	15.92	348	302	6454	2023	JGI	in process
Coemansia sp.	Coemansia	Zoopagomycota	Kickxellomycotina	RSA 788	PRJNA581496	Illumina NovaSeq	SPAdes v.3.14.1; AAFTF v.0.2.4	12.6	4870	44	6633	2023	JGI	in process
Coemansia sp.	Coemansia	Zoopagomycota	Kickxellomycotina	RSA 921	PRJNA581174	Illumina NovaSeq	SPAdes v.3.14.1; AAFTF v.0.2.4	12.41	4465	58	6388	2023	JGI	in process
Coemansia sp.	Coemansia	Zoopagomycota	Kickxellomycotina	RSA 922	PRJNA677664	Illumina NovaSeq	SPAdes v.3.14.1; AAFTF v.0.2.4	28.23	2816	115	10737	2023	JGI	in process
Coemansia sp.	Coemansia	Zoopagomycota	Kickxellomycotina	RSA 986	PRJNA677656	Illumina NovaSeq	SPAdes v.3.14.1; AAFTF v.0.2.4	18.44	343	224	6610	2023	JGI	in process
Coemansia sp.	Coemansia	Zoopagomycota	Kickxellomycotina	RSA 988	PRJNA650737	Illumina NovaSeq	SPAdes v.3.14.1; AAFTF v.0.2.4	15.8	444	262	5725	2023	JGI	in process
Coemansia sp.	Coemansia	Zoopagomycota	Kickxellomycotina	RSA 989	PRJNA738968	Illumina NovaSeq	SPAdes v.3.14.1; AAFTF v.0.2.4	13.29	505	410	6031	2023	University of Florida	in process
Coemansia sp.	Coemansia	Zoopagomycota	Kickxellomycotina	RSA 990	PRJNA738968	Illumina NovaSeq	SPAdes v.3.14.1; AAFTF v.0.2.4	13.26	495	384	6044	2023	University of Florida	in process
Coemansia sp.	Coemansia	Zoopagomycota	Kickxellomycotina	S100	PRJNA581588	Illumina NovaSeq	SPAdes v.3.14.1; AAFTF v.0.2.4	23.71	4315	36	9516	2023	JGI	in process
Coemansia sp.	Coemansia	Zoopagomycota	Kickxellomycotina	S142-1	PRJNA581595	Illumina NovaSeq	SPAdes v.3.14.1; AAFTF v.0.2.4	21.82	6017	23	9820	2023	JGI	in process
Coemansia sp.	Coemansia	Zoopagomycota	Kickxellomycotina	S146	PRJNA581596	Illumina NovaSeq	SPAdes v.3.14.1; AAFTF v.0.2.4	18.01	495	54	6828	2023	JGI	in process
Coemansia sp.	Coemansia	Zoopagomycota	Kickxellomycotina	S155-1	PRJNA581492	Illumina NovaSeq	SPAdes v.3.14.1; AAFTF v.0.2.4	24.14	4201	37	9996	2023	JGI	in process
Coemansia sp.	Coemansia	Zoopagomycota	Kickxellomycotina	S16	PRJNA651093	Illumina NovaSeq	SPAdes v.3.14.1; AAFTF v.0.2.4	25.63	2964	185	9388	2023	JGI	in process
Coemansia sp.	Coemansia	Zoopagomycota	Kickxellomycotina	S17	PRJNA738968	Illumina NovaSeq	SPAdes v.3.14.1; AAFTF v.0.2.4	29.29	8895	154	12254	2023	University of Florida	in process
Coemansia sp.	Coemansia	Zoopagomycota	Kickxellomycotina	S2	PRJNA581587	Illumina NovaSeq	SPAdes v.3.14.1; AAFTF v.0.2.4	21.83	5632	27	9965	2023	JGI	in process
Coemansia sp.	Coemansia	Zoopagomycota	Kickxellomycotina	S3946	PRJNA651092	Illumina NovaSeq	SPAdes v.3.14.1; AAFTF v.0.2.4	25.75	2743	163	9660	2023	JGI	in process
Coemansia sp.	Coemansia	Zoopagomycota	Kickxellomycotina	S610	PRJNA677052	Illumina NovaSeq	SPAdes v.3.14.1; AAFTF v.0.2.4	14.1	4353	150	7083	2023	JGI	in process
Coemansia sp.	Coemansia	Zoopagomycota	Kickxellomycotina	S680	PRJNA581593	Illumina NovaSeq	SPAdes v.3.14.1; AAFTF v.0.2.4	17.76	1957	46	6654	2023	JGI	in process
Coemansia sp.	Coemansia	Zoopagomycota	Kickxellomycotina	S85	PRJNA581585	Illumina NovaSeq	SPAdes v.3.14.1; AAFTF v.0.2.4	15.09	5717	37	6743	2023	JGI	in process
Coemansia sp.	Coemansia	Zoopagomycota	Kickxellomycotina	RSA 2167	PRJNA738968	Illumina NovaSeq	SPAdes v.3.14.1; AAFTF v.0.2.4	15.23	3925	264	7148	2023	University of Florida	in process
Coemansia spiralis	Coemansia	Zoopagomycota	Kickxellomycotina	CBS 108938	PRJNA677036	Illumina NovaSeq	SPAdes v.3.14.1; AAFTF v.0.2.4	13.79	917	257	7370	2023	JGI	in process
Coemansia spiralis	Coemansia	Zoopagomycota	Kickxellomycotina	CBS 109367	PRJNA650732	Illumina NovaSeq	SPAdes v.3.14.1; AAFTF v.0.2.4	15.89	3873	319	6545	2023	JGI	in process
Coemansia spiralis	Coemansia	Zoopagomycota	Kickxellomycotina	NRRL 3115	PRJNA581604	Illumina NovaSeq	SPAdes v.3.14.1; AAFTF v.0.2.4	18.7	306	44	6541	2023	JGI	in process
Coemansia spiralis	Coemansia	Zoopagomycota	Kickxellomycotina	RSA 1278	PRJNA363761	PacBio	Falcon	18.93	34	506	7247	2017	JGI	in process
Coemansia thaxteri	Coemansia	Zoopagomycota	Kickxellomycotina	IMI 214461	PRJNA650739	Illumina NovaSeq	SPAdes v.3.14.1; AAFTF v.0.2.4	15.3	1893	331	6265	2023	JGI	in process
Coemansia thaxteri	Coemansia	Zoopagomycota	Kickxellomycotina	IMI 214463	PRJNA581583	Illumina NovaSeq	SPAdes v.3.14.1; AAFTF v.0.2.4	14.78	2470	55	6261	2023	JGI	in process
Coemansia umbellata	Coemansia	Zoopagomycota	Kickxellomycotina	BCRC 34882	PRJNA500289	Illumina NovaSeq	SPAdes v.3.14.1; AAFTF v.0.2.4	18.72	478	259	6614	2023	JGI	in process
Cokeromyces recurvatus	Cokeromyces	Mucoromycota	Mucoromycotina	B5483	PRJNA211901	Illumina HiSeq	MaSuRCA v.1.9.2	29.34	2637	63		2014	IGS	Comparative genome analysis of Mucormycosis-causing strains from clinical settings	https://data.nal.usda.gov/dataset/comparative-genome-analysis-mucormycosis-causing-strains-clinical-settings-2
Cokeromyces recurvatus	Cokeromyces	Mucoromycota	Mucoromycotina	NRRL 2243	PRJNA364356	PacBio	Falcon v.0.4.2	28.12	85	246	10916	2017	JGI	in process
Conidiobolus chlamydosporus	Conidiobolus	Zoopagomycota	Entomophthoromycotina	ATCC 12242	not assigned	Illumina HiSeq	SOAPdenovo	65.12	7384	109	18542	2020	Anhui University of Technology	in process
Conidiobolus coronatus	Conidiobolus	Zoopagomycota	Entomophthoromycotina	NRRL 28638	PRJNA67455	454 titanium	Newbler v.2.5	39.9	8113	16	11229	2016	JGI	Phylogenomic Analyses Indicate that Early Fungi Evolved Digesting Cell Walls of Algal Ancestors of Land Plants	10.1093/gbe/evv090
Conidiobolus firmipilleus	Conidiobolus	Zoopagomycota	Entomophthoromycotina	NRRL 2731	PRJNA463341	Illumina						2021	UC, Riverside	The Early Terrestrial Fungal Lineage of Conidiobolus-Transition from Saprotroph to Parasitic Lifestyle	10.3390/jof8080789
Conidiobolus firmipilleus	Conidiobolus	Zoopagomycota	Entomophthoromycotina	NRRL 6384	PRJNA463339	Illumina						2018	JGI	ibid.
Conidiobolus incongruus	Conidiobolus	Zoopagomycota	Entomophthoromycotina	B7586	PRJNA211906	Illumina HiSeq	MaSuRCA v.1.9.2	93.9	17076	76		2013	IGS	Comparative genome analysis of Mucormycosis-causing strains from clinical settings	https://data.nal.usda.gov/dataset/comparative-genome-analysis-mucormycosis-causing-strains-clinical-settings-2
Conidiobolus incongruus	Conidiobolus	Zoopagomycota	Entomophthoromycotina	NRRL 3023	PRJNA677208	Illumina						2020	JGI	The Early Terrestrial Fungal Lineage of Conidiobolus-Transition from Saprotroph to Parasitic Lifestyle	10.3390/jof8080789
Conidiobolus lichenicola	Conidiobolus	Zoopagomycota	Entomophthoromycotina	ATCC 16200	PRJNA775580	Illumina HiSeq	SOAPdenovo	43.52	5295	172	11434	2020	Anhui University of Technology	in process
Conidiobolus megalotocus	Conidiobolus	Zoopagomycota	Entomophthoromycotina	ARSEF 8428	PRJNA463321	Illumina						2021	UC, Riverside	The Early Terrestrial Fungal Lineage of Conidiobolus-Transition from Saprotroph to Parasitic Lifestyle	10.3390/jof8080789
Conidiobolus megalotocus	Conidiobolus	Zoopagomycota	Entomophthoromycotina	NRRL 3011	PRJNA499693	Illumina						2021	UC, Riverside	ibid.
Conidiobolus mycophagus	Conidiobolus	Zoopagomycota	Entomophthoromycotina	ATCC 16201	PRJNA775177	Illumina HiSeq	SOAPdenovo	47.37	3470	171	12378	2020	Anhui University of Technology	in process
Conidiobolus polyspermus	Conidiobolus	Zoopagomycota	Entomophthoromycotina	ATCC 14444	PRJNA775124	Illumina HiSeq	SOAPdenovo	68.13	19855	100	20125	2020	Anhui University of Technology	in process
Conidiobolus polytocus	Conidiobolus	Zoopagomycota	Entomophthoromycotina	ATCC 12244	PRJNA775581	Illumina HiSeq	SOAPdenovo	29.35	1372	272	9808	2020	Anhui University of Technology	in process
Conidiobolus polytocus	Conidiobolus	Zoopagomycota	Entomophthoromycotina	NRRL 1231	PRJNA499643	Illumina						2022	UC, Riverside	The Early Terrestrial Fungal Lineage of Conidiobolus-Transition from Saprotroph to Parasitic Lifestyle	10.3390/jof8080789
Conidiobolus taihushanensis	Conidiobolus	Zoopagomycota	Entomophthoromycotina	CGMCC 3.16016	PRJNA775327	Illumina HiSeq	SOAPdenovo	38.28	3262	209	10881	2020	Anhui University of Technology	in process
Conidiobolus sp.	Conidiobolus	Zoopagomycota	Entomophthoromycotina	NRRL 29146	PRJNA499692	Illumina						2021	UC, Riverside	The Early Terrestrial Fungal Lineage of Conidiobolus-Transition from Saprotroph to Parasitic Lifestyle	10.3390/jof8080789
Cunninghamella bertholletiae	Cunninghamella	Mucoromycota	Mucoromycotina	175	PRJNA186025	Illumina HiSeq	MaSuRCA v.1.9.2	31.15	883	84		2014	IGS	Comparative genome analysis of Mucormycosis-causing strains from clinical settings	https://data.nal.usda.gov/dataset/comparative-genome-analysis-mucormycosis-causing-strains-clinical-settings-2
Cunninghamella bertholletiae	Cunninghamella	Mucoromycota	Mucoromycotina	B7461	PRJNA211905	Illumina HiSeq	MaSuRCA v.1.9.2	31.1	880	82		2014	IGS	ibid.
Cunninghamella blakesleeana	Cunninghamella	Mucoromycota	Mucoromycotina	AS 3.970	PRJNA698428	Illumina	HGAP v.0.3	31.94	12	100		2021	Shenyang Pharmaceutical University	in process
Cunninghamella echinulata	Cunninghamella	Mucoromycota	Mucoromycotina	NRRL 1382	PRJNA347074	Illumina	AllPathsLG	29	2669	140	10443	2016	JGI	in process
Cunninghamella elegans	Cunninghamella	Mucoromycota	Mucoromycotina	B9769	PRJNA184885	Illumina HiSeq	MaSuRCA v.1.9.2	31.74	1380	115		2014	IGS	Comparative genome analysis of Mucormycosis-causing strains from clinical settings	https://data.nal.usda.gov/dataset/comparative-genome-analysis-mucormycosis-causing-strains-clinical-settings-2
Dentiscutata erythropus	Dentiscutata	Mucoromycota	Glomeromycotina	MA453B	PRJEB45340	Illumina	SPAdes v.3.12.0	293.54	73964	255	28764	2021	Uppsala University	in process
Dentiscutata heterogama	Dentiscutata	Mucoromycota	Glomeromycotina	IL203A	PRJEB45340	Illumina	SPAdes v.3.12.0	181.57	61528	394	16277	2021	Uppsala University	in process
Dichotomocladium elegans	Dichotomocladium	Mucoromycota	Mucoromycotina	RSA 919-	PRJNA364359	PacBio	Falcon	39.78	185	106	12396	2019	JGI	in process
Dichotomocladium robustum	Dichotomocladium	Mucoromycota	Mucoromycotina	RSA 2353+	PRJNA345711	PacBio	Falcon	38.62	202	159	12069	2019	JGI	in process
Dimargaris cristalligena	Dimargaris	Zoopagomycota	Kickxellomycotina	RSA 468	PRJNA346215	Illumina	SPAdes v.3.5.0	30.78	2245	100	7456	2016	JGI	Leveraging single-cell genomics to expand the fungal tree of life	10.1038/s41564-018-0261-0
Dimargaris cristalligena	Dimargaris	Zoopagomycota	Kickxellomycotina	RSA 1219	PRJNA650746	Illumina NovaSeq	SPAdes v.3.14.1; AAFTF v.0.2.4	31.66	330	183	7281	2023	JGI	in process
Dimargaris verticillata	Dimargaris	Zoopagomycota	Kickxellomycotina	RSA 567	PRJNA650747	Illumina NovaSeq	SPAdes v.3.14.1; AAFTF v.0.2.4	20.13	122	421	6487	2023	JGI	in process
Dimargaris xerosporicaa	Dimargaris	Zoopagomycota	Kickxellomycotina	NRRL 3178	PRJNA650748	Illumina NovaSeq	SPAdes v.3.14.1; AAFTF v.0.2.4	25.19	134	235	7684	2023	JGI	in process
Dipsacomyces acuminosporus	Dipsacomyces	Zoopagomycota	Kickxellomycotina	NRRL 2925	PRJNA581591	Illumina NovaSeq	SPAdes v.3.14.1; AAFTF v.0.2.4	15.2	59	116	6419	2023	JGI	in process
Dispira parvispora	Dispira	Zoopagomycota	Kickxellomycotina	RSA 1196	PRJNA676427	Illumina NovaSeq	SPAdes v.3.14.1; AAFTF v.0.2.4	21.73	72	226	6956	2023	JGI	In process
Dispira simplex	Dispira	Zoopagomycota	Kickxellomycotina	RSA 1455	PRJNA676426	Illumina NovaSeq	SPAdes v.3.14.1; AAFTF v.0.2.4; VizBin v.1.0	39.37	205	107	10791	2022	JGI	in process
Dissophora decumbens	Dissophora	Mucoromycota	Mortierellomycotina	NRRL 22416	PRJNA696871	PacBio	Flye	39.06	51	26	11886	2016	JGI	in process
Dissophora globulifera	Dissophora	Mucoromycota	Mortierellomycotina	AD054	PRJNA340845	Illumina HiSeq	SPAdes v.3.13.1; AAFTF v.0.2.3	38.21	4204	10	10457	2020	JGI	in process
Dissophora globulifera	Dissophora	Mucoromycota	Mortierellomycotina	REB-010B	PRJNA340846	Illumina HiSeq	SPAdes v.3.13.1; AAFTF v.0.2.3	39.17	2632	15	10519	2020	JGI	in process
Dissophora ornata	Dissophora	Mucoromycota	Mortierellomycotina	CBS 347.77	PRJNA500539	Illumina	AllPathLG v.R49403	38.94	2933	144	12584	2018	JGI	in process
Dissophora ornata	Dissophora	Mucoromycota	Mortierellomycotina	NRRL 22417	PRJNA340805	Illumina HiSeq	SPAdes v.3.13.1; AAFTF v.0.2.3	38.41	4363	14	11261	2016	JGI	Resolving the Mortierellaceae phylogeny through synthesis of multi-gene phylogenetics and phylogenomics	10.1007/s13225-020-00455-5
Diversispora eburnea	Diversispora	Mucoromycota	Glomeromycotina	AZ414A	PRJEB45340	Illumina	SPAdes v.3.12.0	651.12	9803	1123	12017	2021	Uppsala University	in process
Diversispora epigaea	Diversispora	Mucoromycota	Glomeromycotina	IT104	PRJNA431769	Illumina HiSeq	SOAP2 v.2.0	1165.77	731	500	28348	2018	Cornell University	in process
Ellisomyces anomalus	Ellisomyces	Mucoromycota	Mucoromycotina	NRRL 2465+	PRJNA584347	PacBio	Falcon	36.87	35	259	12251	2019	JGI	in process
Endogone sp.	Endogone	Mucoromycota	Mucoromycotina	FLAS-F59071	PRJNA331665	Illumina	SPAdes v.3.12.0	95.55	15409	23	9366	2019	JGI	Phylogenomics of Endogonaceae and evolution of mycorrhizas within Mucoromycota	10.1111/nph.15613
Entomophaga maimaga	Entomophaga	Zoopagomycota	Entomophthoromycotina	ARSEF 7190	PRJNA346853	PacBio	HiFiAsm	1177.39	39	58		2016	JGI	Notes on Entomophaga maimaga genome
Entomophthora muscae	Entomophthora	Zoopagomycota	Entomophthoromycotina	Berkeley	PRJNA479887	Oxford Nanopore PromethION; Illumina NextSeq	Flye v.2.8.3; tigmint v.1.2.2; medaka v.1.3.1	1228.09	34671	157	22505	2016	UC, Berkeley	Robust manipulation of the behavior of Drosophila melanogaster by a fungal pathogen in the laboratory	10.1101/232140
Entomophthora muscae	Entomophthora	Zoopagomycota	Entomophthoromycotina	Em_KVL-14-118	PRJEB10825	Illumina HiSeq 2000	Trinity	2429.2	31369	316		2016	University of Copenhagen	Comparative transcriptomics show host adaptation in entomophthoralean fungi is mediated by nutrient acquisition	https://www.ncbi.nlm.nih.gov/bioproject/305251
Entomortierella beljakovae	Entomortierella	Mucoromycota	Mortierellomycotina	KOD 1040	PRJNA340823	Illumina HiSeq	SPAdes v.3.13.1; AAFTF v.0.2.3	37.83	5369	13	11820	2020	JGI	Resolving the Mortierellaceae phylogeny through synthesis of multi-gene phylogenetics and phylogenomics	10.1007/s13225-020-00455-5
Entomortierella chlamydospora	Entomortierella	Mucoromycota	Mortierellomycotina	NRRL 2769	PRJNA340827	Illumina HiSeq	SPAdes v.3.13.1; AAFTF v.0.2.3	38.21	6062		11724	2020	JGI	ibid.
Entomortierella chlamydospora	Entomortierella	Mucoromycota	Mortierellomycotina	AD033	PRJNA340823	Illumina HiSeq	SPAdes v.3.13.1; AAFTF v.0.2.3	39.05	3974	17	11098	2020	JGI	ibid.
Entomortierella lignicola	Entomortierella	Mucoromycota	Mortierellomycotina	NRRL 2525	PRJNA340793	Illumina HiSeq	SPAdes v.3.13.1; AAFTF v.0.2.3	35.3	4452	16	10855	2016	JGI	ibid.
Entomortierella lignicola	Entomortierella	Mucoromycota	Mortierellomycotina	Z 36	PRJNA340793	Illumina HiSeq	SPAdes v.3.13.1; AAFTF v.0.2.3	35.3	4029	16	10946	2020	JGI	ibid.
Entomortierella parvispora	Entomortielerra	Mucoromycota	Mortierellomycotina	E1425	PRJDB10536	Nanopore GridION; Illumina HiSeq2500	SMARTdenovo v.1.0.0; Unicycler v.0.4.7	38.82	20	409	11912	2021	Ibaraki University College of Agriculture	Genome sequencing of Mortierella parvispora E1425, a fungus harboring Burkholderiaceae-related endobacteria	10.1128/mra.01101-21
Entomortierella sp.	Entomortierella	Mucoromycota	Mortierellomycotina	NRRL 3175	PRJNA340796	Illumina HiSeq	SPAdes v.3.13.1; AAFTF v.0.2.3	36.13	3995	16	10850	2016	JGI	Resolving the Mortierellaceae phylogeny through synthesis of multi-gene phylogenetics and phylogenomics	10.1007/s13225-020-00455-5
Entrophospora candida	Entrophospora	Mucoromycota	Glomeromycotina	NC268	PRJEB45340	Illumina HiSeq-X	SPAdes v.3.12.0	698.98	12603	1090	16088	2021	Uppsala University	In-depth phylogenomic analysis of arbuscular mycorrhizal fungi based on a comprehensive set of de novo genome assemblies	10.3389/ffunb.2021.716385
Entrophospora candida	Entrophospora	Mucoromycota	Glomeromycotina	NC172	PRJEB45340	Illumina HiSeq-X	SPAdes v.3.12.0	681.22	12232	983	15761	2021	Uppsala University	A new order, Entrophosporales, and three new Entrophospora species in Glomeromycota	10.3389/fmicb.2022.962856
Fennellomyces linderi	Fennellomyces	Mucoromycota	Mucoromycotina	NRRL 2342	PRJNA538881	PacBio	Falcon	45.94	34	297	12952	2019	JGI	in process
Fennellomyces sp.	Fennellomyces	Mucoromycota	Mucoromycotina	T-0311	PRJNA345712	PacBio	Falcon	45.9	236	185	14128	2016	JGI	in process
Funneliformis caledonium	Funneliformis	Mucoromycota	Glomeromycotina	UK204	PRJEB45340	Illumina HiSeq-X	SPAdes v.3.12.0	146.16	31052	520	17946	2021	Uppsala University	In-depth phylogenomic analysis of arbuscular mycorrhizal fungi based on a comprehensive set of de novo genome assemblies	10.3389/ffunb.2021.716385
Funneliformis geosporum	Funneliformis	Mucoromycota	Glomeromycotina	wild A	PRJEB55531	Illumina	SPAdes	134.27	27829	46	20094	2022	Uppsala University	Whole genome analyses based on single, field collected spores of the arbuscular mycorrhizal fungus Funneliformis geosporum	10.1007/s00572-022-01091-4
Funneliformis geosporum	Funneliformis	Mucoromycota	Glomeromycotina	wild B	PRJEB55531	Illumina	SPAdes	132.88	28058	50	20732	2022	Uppsala University	ibid.
Funneliformis mosseae	Funneliformis	Mucoromycota	Glomeromycotina	BEG12	PRJNA346909			145.81			16857	2021	JGI	in process
Furculomyces boomerangus	Furculomyces	Zoopagomycota	Kickxellomycotina	AUS-77-4.v1	PRJNA329411	Illumina	Ray v.2.3.1	28.12	7338	219	7517	2016	University of Toronto	Comparative Genomics Reveals the Core Gene Toolbox for the Fungus-Insect Symbiosis	10.1128/mbio.00636-18
Gamsiella multidivaricata	Gamsiella	Mucoromycota	Mortierellomycotina	NRRL 6456	PRJNA340801	Illumina HiSeq	SPAdes v.3.13.1; AAFTF v.0.2.3	36.03	3952	11	10546	2020	JGI	Resolving the Mortierellaceae phylogeny through synthesis of multi-gene phylogenetics and phylogenomics	10.1007/s13225-020-00455-5
Gamsiella multidivaricata	Gamsiella	Mucoromycota	Mortierellomycotina	RSA 2152	PRJNA410576	PacBio	Falcon	37.67	217	185	12248	2016	JGI	Evolution of zygomycete secretomes and the origins of terrestrial fungal ecologies	10.1016/j.isci.2022.104840
Geosiphon pyriformis	Geosiphon	Mucoromycota	Glomeromycotina	uo1	PRJNA610605	Illumina HiSeq	MaSuRCA v.2019	128.32	2775	100	23936	2021	University of Ottawa	The genome of Geosiphon pyriformis reveals ancestral traits linked to the emergence of the arbuscular mycorrhizal symbiosis	10.1016/j.cub.2021.03.032
Gigaspora margarita	Gigaspora	Mucoromycota	Glomeromycotina	BEG34	PRJNA575165	Illumina HiSeq	AllPathsLG v.52488	773.1	46230	90	29544	2016	University og Turin	At the nexus of three kingdoms: the genome of the mycorrhizal fungus Gigaspora margarita provides insights into plant, endobacterial and fungal interactions	10.1111/1462-2920.14827
Claroideoglomus candidum	Claroideoglomus	Mucoromycota	Glomeromycotina	NC172	PRJEB45340	Illumina HiSeq-X	SPAdes v.3.12.0	681.22	12232	983		2021	Uppsala University	In-depth phylogenomic analysis of arbuscular mycorrhizal fungi based on a comprehensive set of de novo genome assemblies	10.3389/ffunb.2021.716385
Gigaspora rosea	Gigaspora	Mucoromycota	Glomeromycotina	DAOM 194757	PRJNA430513	Illumina	AllPaths v.46154	567.86	29502	43	31291	2018	INRA	in process
Gigaspora rosea	Gigaspora	Mucoromycota	Glomeromycotina	FL105	PRJEB45340	Illumina HiSeq-X	SPAdes v.3.12.0	240.31	90143	324	26343	2021	Uppsala University	In-depth phylogenomic analysis of arbuscular mycorrhizal fungi based on a comprehensive set of de novo genome assemblies	10.3389/ffunb.2021.716385
Gilbertella persicaria	Gilbertella	Mucoromycota	Mucoromycotina	CBS 190.32-	PRJNA536115	PacBio	Falcon	25.73	125	214	10992	2022	JGI	2 genomes
Gilbertella persicaria	Gilbertella	Mucoromycota	Mucoromycotina	TFLB-J	PRJNA764345	PacBio Sequel II System; Illumina NovaSeq 6000 System	Canu v.1.5; FALCON v.0.3.0	33.59	596	50		2022	Anhui Agricultural University	2 genomes
Glomus cerebriforme	Glomus	Mucoromycota	Glomeromycotina	DAOM 227022	PRJNA430010	Illumina HiSeq	AllPaths v.46154	138.82	14741	100		2018	INRA	Mitochondrial genome rearrangements in glomus species triggered by homologous recombination between distinct mtD haplotypes	10.1093/gbe/evt120
Glomus cerebriforme	Glomus	Mucoromycota	Glomeromycotina	JS1	PRJNA477348	Illumina HiSeq	SPAdes v.3.11.1	170.93	14624	150		2018	University of Ottawa	Single nucleus sequencing reveals evidence of inter-nucleus recombination in arbuscular mycorrhizal fungi	10.7554/eLife.39813
Gongronella butleri	Gongronella	Mucoromycota	Mucoromycotina	CBS 227.36	PRJNA331668	PacBio	Falcon	33.01	112	151	11004	2016	JGI	in process
Gongronella sp.	Gongronella	Mucoromycota	Mucoromycotina	w5	PRJNA316183	Illumina	SOAPdenovo v.1.05	34.72	1616	102		2016	Anhui Agricultural University	in process
Gryganskiella cystojenkinii	Gryganskiella	Mucoromycota	Mortierellomycotina	1230	PRJNA340830	Illumina HiSeq	SPAdes v.3.13.1; AAFTF v.0.2.3	42.94	3288	14	12079	2020	JGI	Resolving the Mortierellaceae phylogeny through synthesis of multi-gene phylogenetics and phylogenomics	10.1007/s13225-020-00455-5
Halteromyces radiatus	Halteromyces	Mucoromycota	Mucoromycotina	CBS 162.75	PRJNA364357	PacBio Sequel	Falcon	26.22	22	169	10175	2017	JGI	in process
Haplosporangium sp.	Haplosporangium	Mucoromycota	Mortierellomycotina	NRRL A-10996	PRJNA340798	Illumina HiSeq	SPAdes v.3.13.1; AAFTF v.0.2.3	33.51	1626	17	9755	2016	JGI	Resolving the Mortierellaceae phylogeny through synthesis of multi-gene phylogenetics and phylogenomics	10.1007/s13225-020-00455-5
Helicostylum pulchrum	Helicostylum	Mucoromycota	Mucoromycotina	RSA 2064	PRJNA500399	PacBio Sequel	Falcon 1.8.8	32.73	233	197	12794	2018	JGI	Evolution of zygomycete secretomes and the origins of terrestrial fungal ecologies	10.1016/j.isci.2022.104840
Hesseltinella vesiculosa	Hesseltinella	Mucoromycota	Mucoromycotina	NRRL 3301	PRJNA243954	PacBio	HGAP smrtanalysis v.2.3.0.140936; FinisherSC	27.21	114	20	11243	2017	JGI	Comparative genome analysis of Mucormycosis-causing strains from clinical settings	https://data.nal.usda.gov/dataset/comparative-genome-analysis-mucormycosis-causing-strains-clinical-settings-2
Jimgerdemannia flammicorona	Jimgerdemannia	Mucoromycota	Mucoromycotina	GMNB39	PRJNA331664	Illumina	Spades v.3.12.0	235.45	33875	16	13139	2018	JGI	Phylogenomics of Endogonaceae and evolution of mycorrhizas within Mucoromycota	10.1111/nph.15613
Jimgerdemannia flammicorona	Jimgerdemannia	Mucoromycota	Mucoromycotina	AD002	PRJNA331666	Illumina	Spades v.3.12.0	231.31	35354	16	13838	2019	JGI	in process
Jimgerdemannia lactiflua	Jimgerdemannia	Mucoromycota	Mucoromycotina	OSC162217	PRJNA494432	Illumina HiSeq	Celera Assembler v.8.2	179.67	45525	223	12651	2018	Oregon State University	Phylogenomics of Endogonaceae and evolution of mycorrhizas within Mucoromycota.	10.1111/nph.15613
Kickxella alabastrina	Kickxella	Zoopagomycota	Kickxellomycotina	RSA 2140	PRJNA581163	Illumina NovaSeq	SPAdes v.3.14.1; AAFTF v.0.2.4	16.91	39	62	7595	2023	JGI	in process
Kickxella alabastrina	Kickxella	Zoopagomycota	Kickxellomycotina	Benny 63K	PRJNA738968	Illumina NovaSeq	SPAdes v.3.14.1; AAFTF v.0.2.4	30.38	4450	188	12340	2023	University of Florida	in process
Kickxella alabastrina	Kickxella	Zoopagomycota	Kickxellomycotina	RSA 675	PRJNA364354	PacBio	Falcon	22.26	215	391	7475	2017	JGI	in process
Lentamyces parricidus	Lentamyces	Mucoromycota	Mucoromycotina	NRRL2409	PRJNA677652	PacBio	Flye	22.38	725		9633	2020	JGI	in process
Lentamyces zychae	Lentamyces	Mucoromycota	Mucoromycotina	NRRL 2806	PRJNA677653	PacBio	Falcon	24.68	24	466	9378	2020	JGI	in process
Lichtheimia corymbifera	Lichtheimia	Mucoromycota	Mucoromycotina	B2541	PRJNA211916	Illumina HiSeq	MaSuRCA v.1.9.2	36.62	1176	86		2014	IGS	Comparative genome analysis of Mucormycosis-causing strains from clinical settings	https://data.nal.usda.gov/dataset/comparative-genome-analysis-mucormycosis-causing-strains-clinical-settings-2
Lichtheimia corymbifera	Lichtheimia	Mucoromycota	Mucoromycotina	008-049	PRJNA186023	Illumina HiSeq	MaSuRCA v.1.9.2	36.58	1626	97		2014	IGS	ibid.
Lichtheimia corymbifera	Lichtheimia	Mucoromycota	Mucoromycotina	PN006	PRJNA833221	Illumina HiSeq	SPAdes v.3.14.169	35.42	832	268		2022	Dalian Medical University	Large-scale cultivation and genome sequencing of the healthy human gut mycobiome uncovers its taxonomic and functional diversity	https://www.ncbi.nlm.nih.gov/bioproject/PRJNA833221
Lichtheimia corymbifera	Lichtheimia	Mucoromycota	Mucoromycotina	FSU 9682	PRJEB3978	454Minimus	Newbler (454 Life Sciences), Mira	33.53	589	15	12379	2014	FSU	Gene Expansion Shapes Genome Architecture in the Human Pathogen Lichtheimia corymbifera: An Evolutionary Genomics Analysis in the Ancient Terrestrial Mucorales (Mucoromycotina)	10.1371/journal.pgen.1006491
Lichtheimia hyalospora	Lichtheimia	Mucoromycota	Mucoromycotina	FSU 10163	PRJNA196074	Illumina	AllPathsLG	33.28	2294	140	12174	2013	JGI	in process
Lichtheimia ramosa	Lichtheimia	Mucoromycota	Mucoromycotina	FSU 6197	PRJEB6289	454, Illumina HiSeq2000	Newbler 2.6	30.71	85	110	11510	2014	HKI JE	De Novo Whole-Genome Sequence and Genome Annotation of Lichtheimia ramosa	10.1128/genomeA.00888-14
Lichtheimia ramosa	Lichtheimia	Mucoromycota	Mucoromycotina	PF1901	PRJNA833221	Illumina HiSeq	SPAdes v.3.14.170	30.3	1372	269		2018	Dalian Medical University	in process
Lichtheimia ramosa	Lichtheimia	Mucoromycota	Mucoromycotina	KPH11	PRJNA487495	PacBio RSII	HGAP v.3.0; Celera Assembler v.8.3	31.89	10 chromosomes	74		2019	Soongsil University	in process
Lichtheimia ramosa	Lichtheimia	Mucoromycota	Mucoromycotina	B5792	PRJNA211910	Illumina HiSeq	MaSuRCA v.1.9.2	42.42	3694	42		2014	IGS	Comparative genome analysis of Mucormycosis-causing strains from clinical settings	https://data.nal.usda.gov/dataset/comparative-genome-analysis-mucormycosis-causing-strains-clinical-settings-2
Lichtheimia ramosa	Lichtheimia	Mucoromycota	Mucoromycotina	B5399	PRJNA184882	Illumina HiSeq	MaSuRCA v.1.9.2	45.57	3968	47		2014	IGS	ibid.
Lichtheimia ramosa	Lichtheimia	Mucoromycota	Mucoromycotina	NRRL 3208	PRJNA499669	Illumina NovaSeq 6000		31.89	3351			2019	JGI	in process
Lichtheimia sp.	Lichtheimia	Mucoromycota	Mucoromycotina	PT1902	PRJNA833221	Illumina HiSeq	SPAdes v.3.14.170	34.93	1372	269		2022	Dalian Medical University	Large-scale cultivation and genome sequencing of the healthy human gut mycobiome uncovers its taxonomic and functional diversity	https://www.ncbi.nlm.nih.gov/bioproject/PRJNA833221
Linderina macrospora	Linderina	Zoopagomycota	Kickxellomycotina	NRRL 5244	PRJNA535837	Illumina NovaSeq	SPAdes v.3.14.1; AAFTF v.0.2.4	15.82	24	51	7352	2023	University of Florida	in process
Linderina pennispora	Linderina	Zoopagomycota	Kickxellomycotina	NRRL 3781	PRJNA499694	Illumina NovaSeq	SPAdes v.3.14.1; AAFTF v.0.2.4	18.81	31	111	10455	2023	University of Florida	in process
Linderina pennispora	Linderina	Zoopagomycota	Kickxellomycotina	ATCC 12442	PRJNA243942	PacBio	Falcon v.20150720; FinisherSC	26.2	227	20	9583	2015	JGI	Widespread adenine N6-methylation of active genes in fungi.	10.1038/ng.3859
Linnemannia amoeboidea	Linnemannia	Mucoromycota	Mortierellomycotina	CBS 889.72	PRJNA817100	Nanopore Sequencing	Canu v.1.9	38.08	2511	144		2022	Friedrich-Schiller-University	in process
Linnemannia camargensis	Linnemannia	Mucoromycota	Mortierellomycotina	NRRL 28260	PRJNA340824	Illumina HiSeq	SPAdes v.3.13.1; AAFTF v.0.2.3	44.9	3006		11813	2020	JGI	Resolving the Mortierellaceae phylogeny through synthesis of multi-gene phylogenetics and phylogenomics	10.1007/s13225-020-00455-5
Linnemannia camargensis	Linnemannia	Mucoromycota	Mortierellomycotina	Z 33	PRJNA340794	Illumina HiSeq	SPAdes v.3.13.1; AAFTF v.0.2.3	44.9	2797	14	11873	2020	JGI	ibid.
Linnemannia elongata	Linnemannia	Mucoromycota	Mortierellomycotina	AG-77	PRJNA196039	Illumina; PacBio	Allpaths-LG v.R36892	49.85	472	113	14961	2016	JGI	ibid.
Linnemannia elongata	Linnemannia	Mucoromycota	Mortierellomycotina	MPI-CAGE-AA-0104	PRJNA347187	PacBio Sequel	Falcon	50.91	79	48	14234	2018	JGI	ibid.
Linnemannia elongata	Linnemannia	Mucoromycota	Mortierellomycotina	NVP64	PRJNA571049	PacBio	Falcon	51.15	33	144	13739	2019	JGI	Mycoplasma-Related Endobacteria within Mortierellomycotina Fungi: Diversity, Distribution and Functional Insights into Their Lifestyle	10.1038/s41396-018-0053-9
Linnemannia elongata	Linnemannia	Mucoromycota	Mortierellomycotina	NVP71	PRJNA340838	Illumina HiSeq	SPAdes v.3.13.1; AAFTF v.0.2.3	45.6	7261	11	13313	2020	JGI	Resolving the Mortierellaceae phylogeny through synthesis of multi-gene phylogenetics and phylogenomics	10.1007/s13225-020-00455-5
Linnemannia elongata	Linnemannia	Mucoromycota	Mortierellomycotina	AD073	PRJNA697772	PacBio	Flye	48.2	156	121	13851	2016	JGI	in process
Linnemannia elongata	Linnemannia	Mucoromycota	Mortierellomycotina	MPI-CAGE-AA-0104	PRJNA347187	PacBio	Falcon v.1.8.8	50.91	79	48	14234	2021	JGI	Resolving the Mortierellaceae phylogeny through synthesis of multi-gene phylogenetics and phylogenomics	10.1007/s13225-020-00455-5
Linnemannia elongata	Linnemannia	Mucoromycota	Mortierellomycotina	GBA34	PRJNA340835	Illumina HiSeq	SPAdes v.3.13.1; AAFTF v.0.2.3	46.92	3899	12	12728	2020	JGI	ibid.
Linnemannia elongata	Linnemannia	Mucoromycota	Mortierellomycotina	GBA40	PRJNA340836	Illumina HiSeq	SPAdes v.3.13.1; AAFTF v.0.2.3	46.81	4956	11	12658	2020	JGI	ibid.
Linnemannia elongata	Linnemannia	Mucoromycota	Mortierellomycotina	NVP5	PRJNA340837	Illumina HiSeq	SPAdes v.3.13.1; AAFTF v.0.2.3	46.03	6224	10	12746	2020	JGI	ibid.
Linnemannia exigua	Linnemannia	Mucoromycota	Mortierellomycotina	NRRL 28262	PRJNA340842	Illumina HiSeq	SPAdes v.3.13.1; AAFTF v.0.2.3	48.12	5708	9	12120	2016	JGI	ibid.
Linnemannia gamsii	Linnemannia	Mucoromycota	Mortierellomycotina	AD045	PRJNA340843	Illumina HiSeq	SPAdes v.3.13.1; AAFTF v.0.2.3	49.26	3695	12	12723	2020	JGI	ibid.
Linnemannia gamsii	Linnemannia	Mucoromycota	Mortierellomycotina	AM1032	PRJNA408428	PacBio	Falcon	57.79	324	105	14981	2020	JGI	Comparative genomics of Mortierella elongata and its bacterial endosymbiont Mycoavidus cysteinexigens	10.1111/1462-2920.13669
Linnemannia gamsii	Linnemannia	Mucoromycota	Mortierellomycotina	NVP60	PRJNA340844	Illumina HiSeq	SPAdes v.3.13.1; AAFTF v.0.2.3	49.48	7478	10	13261	2020	JGI	Resolving the Mortierellaceae phylogeny through synthesis of multi-gene phylogenetics and phylogenomics	10.1007/s13225-020-00455-5
Linnemannia hyalina	Linnemannia	Mucoromycota	Mortierellomycotina	SCG-10	PRJNA730508	PacBio Sequel	HGAP4 v.9	51.56	52	265	13010	2021	University of Minnesota-Twin Cities	Linnemannia hyalina strain:SCG-10 Genome sequencing and assembly
Linnemannia schmuckeri	Linnemannia	Mucoromycota	Mortierellomycotina	NRRL 6426	PRJNA340863	Illumina HiSeq	SPAdes v. 3.13.1; AAFTF v. 0.2.3	46.05	3976	11	12060	2020	JGI	Resolving the Mortierellaceae phylogeny through synthesis of multi-gene phylogenetics and phylogenomics	10.1007/s13225-020-00455-5
Linnemannia zychae	Linnemannia	Mucoromycota	Mortierellomycotina	PUST F9C	PRJNA535811	Illumina HiSeq	SPAdes v. 3.13.1; AAFTF v. 0.2.3	44.79	2206	17	11182	2019	JGI	ibid.
Linnemannia zychae	Linnemannia	Mucoromycota	Mortierellomycotina	NRRL 2592	PRJNA499697	Illumina HiSeq	SPAdes v. 3.13.1; AAFTF v. 0.2.3	45.7	1288	33	11284	2020	JGI	ibid.
Lobosporangium transversale	Lobosporangium	Mucoromycota	Mortierellomycotina	NRRL 5525	PRJNA364309	Illumina HiSeq	SPAdes v. 3.13.1; AAFTF v. 0.2.3	35.65	7228	16	11345	2020	JGI	ibid.
Lobosporangium transversale	Lobosporangium	Mucoromycota	Mortierellomycotina	NRRL 3116	PRJNA330701	PacBio	Falcon v.0.3.0	42.76	138	196	12584	2017	JGI	Widespread adenine N6-methylation of active genes in fungi.	10.1038/ng.3859
Lunasporangiospora selenospora	Lunasporangiospora	Mucoromycota	Mortierellomycotina	KOD1015	PRJNA340476	Illumina HiSeq	SPAdes v.3.13.1; AAFTF v.0.2.3	40.5	148	10	13461	2020	JGI	Resolving the Mortierellaceae phylogeny through synthesis of multi-gene phylogenetics and phylogenomics	10.1007/s13225-020-00455-5
Martensiomyces pterosporus	Martensiomyces	Zoopagomycota	Kickxellomycotina	CBS 209.56	PRJNA251778	Illumina	Velvet and then AllPathsLG	19.82	1156	116	8435	2014	JGI	in process
Massospora cicadina	Massospora	Zoopagomycota	Entomophthoromycotina	MICH 231384	PRJNA451007	Illumina HiSeq	SPAdes v.3.10.0	766.56	373021	6		2019	University of Michigan	Psychoactive plant- and mushroom-associated alkaloids from two behavior modifying cicada pathogens	10.1016/j.funeco.2019.06.002
Massospora cicadina	Massospora	Zoopagomycota	Entomophthoromycotina	MCPNR19	PRJNA795459	Oxford Nanopore MinION; Illumina NovaSeq	wtdbg2 v.2.5	1489	19694	27	7532	2022	UC Riverside	ibid.
Massospora platypedia	Massospora	Zoopagomycota	Entomophthoromycotina	NM2	PRJNA474587	Illumina HiSeq	megahit v.1.1.2	2054.32	2082773	35		2019	UC Riverside	Psychoactive plant- and mushroom-associated alkaloids from two behavior modifying cicada pathogens	10.1016/j.funeco.2019.06.002
Microconidiobolus nodosus	Microconidiobolus	Zoopagomycota	Entomophthoromycotina	ATCC 16577	not assigned	Illumina HiSeq	SOAPdenovo	99.88	34457	67	17907	2020	Anhui University of Technology	in process
Microconidiobolus undulatus	Microconidiobolus	Zoopagomycota	Entomophthoromycotina	ATCC 12943	not assigned	Illumina HiSeq	SOAPdenovo	196.57	17953	34	32401	2020	Anhui University of Technology	in process
Modicella reniformis	Modicella	Mucoromycota	Mucoromycotina	MES-2147	PRJNA340812	Illumina HiSeq		43.6	12829	17	12900	2020	JGI	Resolving the Mortierellaceae phylogeny through synthesis of multi-gene phylogenetics and phylogenomics	10.1007/s13225-020-00455-5
Mortierella alpina	Mortierella	Mucoromycota	Mortierellomycotina	AD071	PRJNA340814	Illumina HiSeq	SPAdes v.3.13.1; AAFTF v.0.2.3	35.06	1744	13	10658	2020	JGI	ibid.
Mortierella alpina	Mortierella	Mucoromycota	Mortierellomycotina	AD072	PRJNA340815	Illumina HiSeq	SPAdes v.3.13.1; AAFTF v.0.2.3	37.28	3285	11	10869	2020	JGI	ibid.
Mortierella alpina	Mortierella	Mucoromycota	Mortierellomycotina	AD266	PRJNA713096	PacBio	Flye	39.73	40	52	12145	2020	JGI	ibid.
Mortierella alpina	Mortierella	Mucoromycota	Mortierellomycotina	ATCC 32222	PRJNA41211	AB 3730 Sanger; 454	gsAssembler v.2.0.00.20	38.04	1099	32		2011	School of Food Science and Technology, Jiangnan University	Genome characterization of the oleaginous fungus Mortierella alpina	10.1371/journal.pone.0028319
Mortierella alpina	Mortierella	Mucoromycota	Mortierellomycotina	CCTCC M207067	PRJNA284099	Illumina HiSeq	SOAPdenovo v.2015	36.3	1962	115		2015	Nanjing Tech University	in process
Mortierella alpina	Mortierella	Mucoromycota	Mortierellomycotina	CK1249	PRJNA340817	Illumina HiSeq	SPAdes v.3.13.1; AAFTF v.0.2.3	36.29	4961	8	10609	2020	JGI	Resolving the Mortierellaceae phylogeny through synthesis of multi-gene phylogenetics and phylogenomics	10.1007/s13225-020-00455-5
Mortierella alpina	Mortierella	Mucoromycota	Mortierellomycotina	GBA31	PRJNA340819	Illumina HiSeq	SPAdes v.3.13.1; AAFTF v.0.2.3	37.24	2747	12	11090	2020	JGI	ibid.
Linnemannia amoboidea	Linnemannia	Mucoromycota	Mortierellomycotina	KOD 1005	PRJNA708418	PacBio	Flye	37.62	69	158	11816	2021	JGI	ibid.
Mortierella alpina	Mortierella	Mucoromycota	Mortierellomycotina	LL118	PRJNA743604	Illumina HiSeq	SPAdes v.3.15.2	35.93	2222	54	8852	2021	Virginia Tech	in process
Mortierella alpina	Mortierella	Mucoromycota	Mortierellomycotina	NRRL 66262	PRJNA499674	Illumina HiSeq	SPAdes v.3.13.1; AAFTF v.0.2.3	37.71	1221	34	10498	2020	JGI	Resolving the Mortierellaceae phylogeny through synthesis of multi-gene phylogenetics and phylogenomics	10.1007/s13225-020-00455-5
Mortierella alpina	Mortierella	Mucoromycota	Mortierellomycotina	B6842	PRJNA211911	Illumina HiSeq	MaSuRCA v.1.93	39.52	1183	77		2013	IGS	Comparative genome analysis of Mucormycosis-causing strains from clinical settings	https://data.nal.usda.gov/dataset/comparative-genome-analysis-mucormycosis-causing-strains-clinical-settings-2
Mortierella antarctica	Mortierella	Mucoromycota	Mortierellomycotina	KOD1030	PRJNA340821	Illumina HiSeq	SPAdes v.3.13.1; AAFTF v.0.2.3	38.84	4133	12	11804	2020	JGI	Resolving the Mortierellaceae phylogeny through synthesis of multi-gene phylogenetics and phylogenomics	10.1007/s13225-020-00455-5
Mortierella antarctica	Mortierella	Mucoromycota	Mortierellomycotina	KOD1229	PRJNA340822	Illumina HiSeq	SPAdes v.3.13.1; AAFTF v.0.2.3	35.46	2343	12	10312	2020	JGI	ibid.
Mortierella antarctica	Mortierella	Mucoromycota	Mortierellomycotina	UFMGCB 3722	PRJNA655394	Illumina MiSeq	SPAdes v.3.13.1; AAFTF v.0.2.3	39.63	126	16		2020	UFMG - Universidade Federal de Minas Gerais	in process
Mortierella bisporalis	Mortierella	Mucoromycota	Mortierellomycotina	NRRL A-12553	PRJNA340799	Illumina HiSeq	SPAdes v.3.13.1; AAFTF v.0.2.3	38.99	14505	13	13339	2016	JGI	Resolving the Mortierellaceae phylogeny through synthesis of multi-gene phylogenetics and phylogenomics	10.1007/s13225-020-00455-5
Mortierella claussenii	Mortierella	Mucoromycota	Mortierellomycotina	NRRL 2760	PRJNA500529	Illumina HiSeq	SPAdes v.3.13.1; AAFTF v.0.2.3	37.46	1526	30	10414	2020	JGI	ibid.
Mortierella sp.	Mortierella	Mucoromycota	Mortierellomycotina	NRRL A-10739	PRJNA340797	Illumina HiSeq	SPAdes v.3.13.1; AAFTF v.0.2.3	33.52	1779	17	9756	2016	JGI	ibid.
Dissophora globulifera	Dissophora	Mucoromycota	Mortierellomycotina	REB-010B	PRJNA340846	Illumina HiSeq	SPAdes v.3.13.1; AAFTF v.0.2.3	39.16	2833	15	10413	2020	JGI	ibid.
Mortierella hygrophila	Mortierella	Mucoromycota	Mortierellomycotina	NRRL 2591	PRJNA499664	Illumina HiSeq	SPAdes v.3.13.1; AAFTF v.0.2.3	46.05	1596	38	12256	2020	JGI	ibid.
Mortierella polycephala	Mortierella	Mucoromycota	Mortierellomycotina	KOD948	PRJNA340858	Illumina HiSeq	SPAdes v.3.13.1; AAFTF v.0.2.3	32.63	2875	12	10186	2020	JGI	ibid.
Mortierella globulifera	Mortierella	Mucoromycota	Mortierellomycotina	AD054	PRJNA340845	Illumina HiSeq	SPAdes v.3.13.1; AAFTF v.0.2.3	38.21	4768	10	10364	2020	JGI	ibid.
Mortierella sp.	Mortierella	Mucoromycota	Mortierellomycotina	14UC	PRJNA340477	Illumina HiSeq	SPAdes v.3.13.1; AAFTF v.0.2.3	45.16	2985	12	11889	2020	JGI	ibid.
Mortierella sp.	Mortierella	Mucoromycota	Mortierellomycotina	AD010	PRJNA340560	Illumina HiSeq	SPAdes v.3.13.1; AAFTF v.0.2.3	38.57	4839	14	11645	2020	JGI	ibid.
Mortierella sp.	Mortierella	Mucoromycota	Mortierellomycotina	AD011	PRJNA340561	Illumina HiSeq	SPAdes v.3.13.1; AAFTF v.0.2.3	38.56	5130	13	11587	2020	JGI	ibid.
Mortierella sp.	Mortierella	Mucoromycota	Mortierellomycotina	AD031	PRJNA340563	Illumina HiSeq	SPAdes v.3.13.1; AAFTF v.0.2.3	44.82	3349	12	12719	2020	JGI	ibid.
Mortierella sp.	Mortierella	Mucoromycota	Mortierellomycotina	AD032	PRJNA340564	Illumina HiSeq	SPAdes v.3.13.1; AAFTF v.0.2.3	49.3	4189	10	12836	2020	JGI	in process
Mortierella sp.	Mortierella	Mucoromycota	Mortierellomycotina	AD094	PRJNA340566	Illumina HiSeq	SPAdes v.3.13.1; AAFTF v.0.2.3	43.84	5634	13	12995	2020	JGI	Resolving the Mortierellaceae phylogeny through synthesis of multi-gene phylogenetics and phylogenomics	10.1007/s13225-020-00455-5
Benniella sp.	Mortierells	Mucoromycota	Mortierellomycotina	AD185	PRJNA713067	PacBio	Falcon	55.63	51	689	15422	2019	JGI	Mycoplasma-Related Endobacteria within Mortierellomycotina Fungi: Diversity, Distribution and Functional Insights into Their Lifestyle	10.1038/s41396-018-0053-9
Mortierella sp.	Mortierella	Mucoromycota	Mortierellomycotina	AM989	PRJNA340567	Illumina HiSeq	SPAdes v.3.13.1; AAFTF v.0.2.3	40.15	4513	17	11516	2020	JGI	Resolving the Mortierellaceae phylogeny through synthesis of multi-gene phylogenetics and phylogenomics	10.1007/s13225-020-00455-5
Mortierella sp.	Mortierella	Mucoromycota	Mortierellomycotina	BCC40632	PRJNA565861	Oxford Nanopore; Illumina	Canu v.1.5	49.96	65	118		2020	National Center for Genetic Engineering and Biotechnology	Systematic genome analysis of a novel arachidonic acid-producing strain uncovered unique metabolic traits in the production of acetyl-CoA-derived products in Mortierellale fungi	10.1016/j.gene.2020.144559
Mortierella sp.	Mortierella	Mucoromycota	Mortierellomycotina	GBA30	PRJNA340568	Illumina HiSeq	SPAdes v.3.13.1; AAFTF v.0.2.3	36.98	2006	18	10471	2020	JGI	Resolving the Mortierellaceae phylogeny through synthesis of multi-gene phylogenetics and phylogenomics	10.1007/s13225-020-00455-5
Mortierella sp.	Mortierella	Mucoromycota	Mortierellomycotina	GBA35	PRJNA340569	Illumina HiSeq	SPAdes v.3.13.1; AAFTF v.0.2.3	44.82	3407	11	12284	2020	JGI	ibid.
Mortierella sp.	Mortierella	Mucoromycota	Mortierellomycotina	GBA39	PRJNA340570	Illumina HiSeq	SPAdes v.3.13.1; AAFTF v.0.2.3	50.9	4695	10	15194	2020	JGI	ibid.
Mortierella sp.	Mortierella	Mucoromycota	Mortierellomycotina	GBA43	PRJNA340571	Illumina HiSeq	SPAdes v.3.13.1; AAFTF v.0.2.3	39.25	4283	12	11601	2020	JGI	ibid.
Mortierella sp.	Mortierella	Mucoromycota	Mortierellomycotina	GBAus27b	PRJNA411561	PacBio	Falcon	44.97	140	77	13953	2017	JGI	Evolution of zygomycete secretomes and the origins of terrestrial fungal ecologies	10.1016/j.isci.2022.104840
Mortierella sp.	Mortierella	Mucoromycota	Mortierellomycotina	NVP41	PRJNA340573	Illumina HiSeq	SPAdes v.3.13.1; AAFTF v.0.2.3	45.06	2641	14	12544	2020	JGI	Resolving the Mortierellaceae phylogeny through synthesis of multi-gene phylogenetics and phylogenomics	10.1007/s13225-020-00455-5
Mortierella sp.	Mortierella	Mucoromycota	Mortierellomycotina	NVP85	PRJNA340574	Illumina HiSeq	SPAdes v.3.13.1; AAFTF v.0.2.3	42.82	5560	13	12136	2020	JGI	ibid.
Mucor ambiguus	Mucor	Mucoromycota	Mucoromycotina	NBRC 6742	PRJDB3023	Illumina Miseq	Soapdenovo v.2.0	40.74	8422	200	11343	2015	National Institute of Advanced Industrial Science and Technology	Draft genome sequence of an oleaginous Mucoromycotina fungus Mucor ambiguus NBRC 6742	https://www.ncbi.nlm.nih.gov/bioproject/275080
Mucor ambiguus	Mucor	Mucoromycota	Mucoromycotina	NBRC 6742	PRJDB3023	Illumina Miseq	Soapdenovo v.2.0	40.73	8422	200		2015	National Institute of Advanced Industrial Science and Technology	ibid.
Mucor circinelloides	Mucor	Mucoromycota	Mucoromycotina	PF3102	PRJNA833221	Illumina HiSeq	SPAdes v.3.14.174	33.44	1948	273		2022	Dalian Medical University	Large-scale cultivation and genome sequencing of the healthy human gut mycobiome uncovers its taxonomic and functional diversity	https://www.ncbi.nlm.nih.gov/bioproject/PRJNA833221
Mucor circinelloides	Mucor	Mucoromycota	Mucoromycotina	PL2203S	PRJNA833221	Illumina HiSeq	SPAdes v.3.14.177	30.49	2261	276		2022	Dalian Medical University	ibid.
Mucor circinelloides	Mucor	Mucoromycota	Mucoromycotina	P1204	PRJNA833221	Illumina HiSeq	SPAdes v.3.14.177	34.01	2157	275		2022	Dalian Medical University	ibid.
Mucor circinelloides	Mucor	Mucoromycota	Mucoromycotina	S1115	PRJNA833221	Illumina HiSeq	SPAdes v.3.14.177	32.91	1934	271		2022	Dalian Medical University	ibid.
Mucor circinelloides	Mucor	Mucoromycota	Mucoromycotina	PT2201	PRJNA833221	Illumina HiSeq	SPAdes v.3.14.177	31	2024	270		2022	Dalian Medical University	ibid.
Mucor circinelloides	Mucor	Mucoromycota	Mucoromycotina	PB2204	PRJNA833221	Illumina HiSeq	SPAdes v.3.14.177	29.72	2071	272		2022	Dalian Medical University	ibid.
Mucor circinelloides	Mucor	Mucoromycota	Mucoromycotina	PT2201-2	PRJNA833221	Illumina HiSeq	SPAdes v.3.14.177	30.13	3823	281		2022	Dalian Medical University	ibid.
Mucor circinelloides	Mucor	Mucoromycota	Mucoromycotina	PL2203S-2	PRJNA833221	Illumina HiSeq	SPAdes v.3.14.177	32.14	4026	280		2022	Dalian Medical University	ibid.
Mucor circinelloides	Mucor	Mucoromycota	Mucoromycotina	PB2204-2	PRJNA833221	Illumina HiSeq	SPAdes v.3.14.177	30.7	3650	279		2022	Dalian Medical University	ibid.
Mucor circinelloides	Mucor	Mucoromycota	Mucoromycotina	PX3102	PRJNA833221	Illumina HiSeq	SPAdes v.3.14.177	33.45	1681	278		2022	Dalian Medical University	ibid.
Mucor circinelloides	Mucor	Mucoromycota	Mucoromycotina	F1241	PRJNA833221	Illumina HiSeq	SPAdes v.3.14.177	34.07	2123	277		2022	Dalian Medical University	ibid.
Mucor circinelloides	Mucor	Mucoromycota	Mucoromycotina	P1003	PRJNA833221	Illumina HiSeq	SPAdes v.3.14.177	33.78	1904	274		2022	Dalian Medical University	ibid.
Mucor circinelloides	Mucor	Mucoromycota	Mucoromycotina	JCM 22480	PRJDB3642	HiSeq 2500	ALLPATHS-LG v.52488	36.62	1295	321		2016	RIKEN	Genome sequencing of Mucor circinelloides JCM 22480	https://www.ncbi.nlm.nih.gov/bioproject/?term=PRJDB3642
Mucor circinelloides	Mucor	Mucoromycota	Mucoromycotina	WJ11	PRJNA290220	454; Illumina HiSeq	Newbler v.2.6	35.34	2519	16		2015	Jiangnan University	in process
Mucor circinelloides	Mucor	Mucoromycota	Mucoromycotina	B8987	PRJNA184880	Illumina HiSeq	MaSuRCA v.1.9.2	36.7	2210	100		2014	JGI	in process
Mucor circinelloides	Mucor	Mucoromycota	Mucoromycotina	1006PHL	PRJNA172437	Illumina	ALLPATHS v.R43527	36.35	1459	45		2013	Broad Institute	Analysis of a food-borne fungal pathogen outbreak: virulence and genome of a Mucor circinelloides isolate from yogurt	10.1128/mBio.01390-14
Kirkomyces cordense	Mucor	Mucoromycota	Mucoromycotina	RSA 1222	PRJNA331670	PacBio	Falcon	40.95	150	157	16794	2016	JGI	in process
Mucor endophyticus	Mucor	Mucoromycota	Mucoromycotina	UBOCC-A-113049	PRJEB30975			35	1573		11445	2019	Université de Bretagne Occidentale	Comparative genomics applied to Mucor species with different lifestyles	10.1186/s12864-019-6256-2
Mucor fuscus	Mucor	Mucoromycota	Mucoromycotina	UBOCC-A-109160	PRJEB30975			40.6	4065		12311	2019	Université de Bretagne Occidentale	ibid.
Mucor indicus	Mucor	Mucoromycota	Mucoromycotina	B7402	PRJNA211904	Illumina HiSeq	MaSuRCA v.1.9.2	39.8	3117	56		2014	IGS	Comparative genome analysis of Mucormycosis-causing strains from clinical settings	https://data.nal.usda.gov/dataset/comparative-genome-analysis-mucormycosis-causing-strains-clinical-settings-2
Mucor irregularis	Mucor	Mucoromycota	Mucoromycotina	B50	PRJNA232510	Illumina GAII	Celera Assembler v.5.3	33.97	1059	293		2014	Nanjing Biozeron	in process
Mucor irregularis	Mucor	Mucoromycota	Mucoromycotina	B7584	PRJNA211914	Illumina HiSeq	MaSuRCA v.1.9.2	33.04	967	59		2014	IGS	Comparative genome analysis of Mucormycosis-causing strains from clinical settings	https://data.nal.usda.gov/dataset/comparative-genome-analysis-mucormycosis-causing-strains-clinical-settings-2
Mucor lanceolatus	Mucor	Mucoromycota	Mucoromycotina	UBOCC-A-109153	PRJEB30975			43.42	6264		10644	2019	Université de Bretagne Occidentale	Comparative genomics applied to Mucor species with different lifestyles	10.1186/s12864-019-6256-2
Mucor lusitanicus	Mucor	Mucoromycota	Mucoromycotina	MU402	PRJNA537675	PacBio	Falcon	36.82	24	193	11843	2019	JGI	Early Diverging Fungus Mucor circinelloides Lacks Centromeric Histone CENP-A and Displays a Mosaic of Point and Regional Centromeres, Secretion of the siderophore rhizoferrin is regulated by the cAMP-PKA pathway and is involved in the virulence of Mucor lusitanicus	10.1016/j.cub.2019.09.024
Mucor lusitanicus	Mucor	Mucoromycota	Mucoromycotina	CBS 277.49 v.2.0	PRJNA46717	Sanger dideoxy sequencing	Arachne v.20071016_	36.57	21	9	11936	2014	JGI-PGF	Analysis of a food-borne fungal pathogen outbreak: virulence and genome of a Mucor circinelloides isolate from yogurt	10.1128/mBio.01390-14
Mucor lusitanicus	Mucor	Mucoromycota	Mucoromycotina	CBS 277.49 v.3.0	not assigned	PacBio						2014	JGI-PGF	Expansion of Signal Transduction Pathways in Fungi by Extensive Genome Duplication	10.1016/j.cub.2016.04.038
Mucor mucedo	Mucor	Mucoromycota	Mucoromycotina	NRRL 3635	PRJNA519267	PacBio	Falcon	46.09	456	390	14052	2022	JGI	in process
Mucor piriformis	Mucor	Mucoromycota	Mucoromycotina		PRJEB53003	PacBio	Hifiasm	34.9	7	69		2022	Wellcome Sanger Institute	Mucor piriformis genome assembly, gzMucPiri1	https://www.darwintreeoflife.org/
Mucor piriformis	Mucor	Mucoromycota	Mucoromycotina		PRJEB53004	PacBio	Hifiasm	19.94	33	69		2022	Wellcome Sanger Institute	Mucor piriformis genome assembly, gzMucPiri1, alternate haplotype	ibid.
Mucor plumbeus	Mucor	Mucoromycota	Mucoromycotina	CBS 226.32	PRJNA668042	Illumina MiSeq; Illumina HiSeq; PacBio RSII	SPAdes v.3.10.3	48.37	5701	28	11690	2020	University of Warsaw	Metabolic Potential, Ecology and Presence of Associated Bacteria Is Reflected in Genomic Diversity of Mucoromycotina	10.3389/fmicb.2021.636986
Mucor racemosus	Mucor	Mucoromycota	Mucoromycotina	B9645	PRJNA211902	Illumina HiSeq	MaSuRCA v.1.9.2	65.5	6360	49		2014	IGS	Comparative genome analysis of Mucormycosis-causing strains from clinical settings	https://data.nal.usda.gov/dataset/comparative-genome-analysis-mucormycosis-causing-strains-clinical-settings-2
Mucor racemosus	Mucor	Mucoromycota	Mucoromycotina	C	PRJNA896268	Illumina HiSeq; PacBio	SOAPdenovo v.2.04	53.25	55	26		2022	Southwest University	Mucor racemosus strain:C Genome sequencing and assembly
Mucor racemosus	Mucor	Mucoromycota	Mucoromycotina	UBOCC-A-109155	PRJEB24744			46.92	3903		11269	2019	Université de Bretagne Occidentale	Comparative genomics applied to Mucor species with different lifestyles	10.1186/s12864-019-6256-2
Mucor saturninus	Mucor	Mucoromycota	Mucoromycotina	WA0000017839	PRJNA668042	Illumina MiSeq; Illumina HiSeq; PacBio RSII	SPAdes v.3.10.2	39.17	136	31	13019	2021	University of Warsaw	Metabolic Potential, Ecology and Presence of Associated Bacteria Is Reflected in Genomic Diversity of Mucoromycotina	10.3389/fmicb.2021.636986
Mucor velutinosus	Mucor	Mucoromycota	Mucoromycotina	B5328	PRJNA184878	Illumina HiSeq	MaSuRCA v.1.9.2	35.85	2411	108		2014	IGS	Comparative genome analysis of Mucormycosis-causing strains from clinical settings	https://data.nal.usda.gov/dataset/comparative-genome-analysis-mucormycosis-causing-strains-clinical-settings-2
Mycoemilia scoparia	Mycoemilia	Zoopagomycota	Kicksellomycotina	NBRC 100468	PRJNA654309	Illumina NovaSeq	SPAdes v.3.14.1; AAFTF v.0.2.4	23.05	922	150	64.82	2023	JGI	Mycoemilia scoparia NBRC 100468 Resequencing genome sequencing
Mycotypha africana	Mycotypha	Mucoromycota	Mucoromycotina	NRRL 2978	PRJNA332250	PacBio	Falcon	29.2	40	611	10917	2016	JGI	in process
Mycotypha indica	Mycotypha	Mucoromycota	Mucoromycotina	IMI 211999	PRJNA655089	PacBio	Falcon	33.09	63	251	10509	2020	JGI	in process
Neoconidiobolus antarcticus	Neoconidiobolus	Zoopagomycota	Entomophthoromycotina	ARSEF 6913	PRJNA519386	Illumina						2019	UC, Riverside	The Early Terrestrial Fungal Lineage of Conidiobolus-Transition from Saprotroph to Parasitic Lifestyle	10.3390/jof8080789
Neoconidiobolus heterosporus	Neoconidiobolus	Zoopagomycota	Entomophthoromycotina	ARSEF 6386	PRJNA463338	Illumina						2021	UC, Riverside	ibid.
Neoconidiobolus heterosporus	Neoconidiobolus	Zoopagomycota	Entomophthoromycotina	CGMCC 3.15857	PRJNA575207	Illumina	Falcon v. may-2018; SOAPdenovo v. april-2018	29.85	72	120		2020	Anhui University of Technology	Genome-wide study of saprotrophy-related genes in the basal fungus Conidiobolus heterosporus	10.1007/s00253-020-10698-6
Neoconidiobolus kunyushanensis	Neoconidiobolus	Zoopagomycota	Entomophthoromycotina		not assigned	Illumina HiSeq	SOAPdenovo	22.67	1213	327	9018	2020	Anhui University of Technology	in process
Neoconodiobolus lamprauges	Neoconidiobolus	Zoopagomycota	Entomophthoromycotina	ARSEF 2338	PRJNA463323	Illumina						2018	UC, Riverside	The Early Terrestrial Fungal Lineage of Conidiobolus-Transition from Saprotroph to Parasitic Lifestyle	10.3390/jof8080789
Neoconodiobolus lamprauges	Neoconidiobolus	Zoopagomycota	Entomophthoromycotina	NRRL 1229	PRJNA499642	Illumina						2018	UC, Riverside	ibid.
Neoconidiobolus osmodes	Neoconidiobolus	Zoopagomycota	Entomophthoromycotina	ARSEF 79	PRJNA500290	Illumina						2021	UC, Riverside	ibid.
Neoconidiobolus stromoideus	Neoconidiobolus	Zoopagomycota	Entomophthoromycotina	ATCC 15430	not assigned	Illumina HiSeq	SOAPdenovo	40.72	3911	193	10565	2020	Anhui University of Technology	in process
Neoconidiobolus thromboides	Neoconidiobolus	Zoopagomycota	Entomophthoromycotina	ATCC 12587	not assigned	Illumina HiSeq	SOAPdenovo	49.34	3720	123	17542	2020	Anhui University of Technology	in process
Neoconidiobolus thromboides	Neoconidiobolus	Zoopagomycota	Entomophthoromycotina	ARSEF 4968	PRJNA463340	Illumina						2018	UC, Riverside	The Early Terrestrial Fungal Lineage of Conidiobolus-Transition from Saprotroph to Parasitic Lifestyle	10.3390/jof8080789
Neoconidiobolus thromboides	Neoconidiobolus	Zoopagomycota	Entomophthoromycotina	FSU 785	PRJNA196084	Illumina	Velvet and AllPathsLG	24.64	873	127		2013	JGI	in process
Neoconidiobolus thromboides	Neoconidiobolus	Zoopagomycota	Entomophthoromycotina	NRRL 1224	PRJNA499691	Illumina						2018	UC, Riverside	The Early Terrestrial Fungal Lineage of Conidiobolus-Transition from Saprotroph to Parasitic Lifestyle	10.3390/jof8080789
Oehlia diaphana	Oehlia	Mucoromycota	Glomeromycotina	SD1	PRJNA477348	Illumina HiSeq	SPAdes v.3.11.1	170.6	15410	120	11842	2018	University of Ottawa	Single nucleus sequencing reveals evidence of inter-nucleus recombination in arbuscular mycorrhizal fungi	10.7554/eLife.39813
Paraglomus brasilianum	Paraglomus	Mucoromycota	Glomeromycotina	BR232B	PRJEB45340	Illumina	SPAdes v.3.12.0	584.73	7115	1385		2021	Uppsala University	In-depth phylogenomic analysis of arbuscular mycorrhizal fungi based on a comprehensive set of de novo genome assemblies	10.3389/ffunb.2021.716385
Paraglomus occultum	Paraglomus	Mucoromycota	Glomeromycotina	Uo1	PRJNA767608	Illumina NextSeq	SPAdes v.MAY-2021	449.17	4719	143	11385	2022	University of Ottawa	in process
Paraglomus occultum	Paraglomus	Mucoromycota	Glomeromycotina	IA702	PRJEB45340	Illumina	SPAdes v.3.12.0	500.6	8053	1556		2021	Uppsala University	In-depth phylogenomic analysis of arbuscular mycorrhizal fungi based on a comprehensive set of de novo genome assemblies	10.3389/ffunb.2021.716385
Parasitella parasitica	Parasitella	Mucoromycota	Mucoromycotina	CBS 412.66 substr. NGI-315 ade-	PRJEB7124	Illumina		44.91	22707	103	13550	2015	FSU	Genome sequence of the mucoralean fusion parasite Parasitella parasitica
Parasitella parasitica	Parasitella	Mucoromycota	Mucoromycotina	NRRL 2501	PRJNA334778	Illumina	AllPathsLG	32.77	1555	91	12306	2016	JGI	in process
Phascolomyces articulosus	Phascolomyces	Mucoromycota	Mucoromycotina	RSA 2281	PRJNA331828	PacBio	Falcon	47.61	150	121	14495	2016	JGI	in process
Phycomyces blakesleeanus	Phycomyces	Mucoromycota	Mucoromycotina	NRRL 1555 (-)	PRJNA61391	Sanger dideoxy sequencing	JGI Jazz v.July-2009	53.94	350	7	16850	2016	JGI-PSF	in process
Phycomyces blakesleeanus	Phycomyces	Mucoromycota	Mucoromycotina	L51	PRJNA713064	PacBio	Falcon	62.09	247	314	12627	2020	JGI	in process
Phycomyces blakesleeanus	Phycomyces	Mucoromycota	Mucoromycotina	UBC1	PRJNA538196	PacBio	Falcon	41.02	477	273	11981	2019	JGI	in process
Phycomyces nitens	Phycomyces	Mucoromycota	Mucoromycotina	S608	PRJNA402401	PacBio	Falcon	37.68	184	142	11985	2017	JGI	Expansion of signal transduction pathways in fungi by extensive genome duplication	10.1016/j.cub.2016.04.038
Phycomyces nitens	Phycomyces	Mucoromycota	Mucoromycotina	S609	PRJNA402400	PacBio	Falcon	36.99	191	204	11877	2017	JGI	ibid.
Phycomyces nitens	Phycomyces	Mucoromycota	Mucoromycotina	S607	PRJNA363108	PacBio	Falcon	35.56	226	172	11669	2017	JGI	ibid.
Phycomyces nitens	Phycomyces	Mucoromycota	Mucoromycotina	YXQ0117	PRJNA738810	Illumina NovaSeq	FALCON v.MAY-2017; pilon v.1.18	48.98	11	96		2022	Shanghai Jiaotong University	Phycomyces nitens Genome sequencing and assembly
Pilaira anomala	Pilaira	Mucoromycota	Mucoromycotina	RSA 1997+	PRJNA535044	PacBio	Falcon	34.9	359	152	12817	2019	JGI	in process
Pilobolus umbonatus	Pilobolus	Mucoromycota	Mucoromycotina	NRRL 6349	PRJNA331830	PacBio	Falcon	34.77	496	326	10983	2016	JGI	in process
Pinnaticoemansia coranantispora	Pinnaticoemansia	Zoopagomycota	Kickxellomycotina	CBS 131509 T	PRJNA708526	PacBio	Flye	26.85	75	49	28295	2021	JGI	Mycoparasites, gut dwellers, and saprotrophs: Phylogenomic reconstructions and comparative analyses of Kickxellomycotina fungi	10.1093/gbe/evac185
Piptocephalis cylindrospora	Piptocephalis	Zoopagomycota	Zoopagomycotina	RSA 2659	PRJNA346814	Illumina	SPAdes v.3.6.0	10.75	1383	1	4301	2018	JGI	Leveraging single-cell genomics to expand the fungal tree of life	10.1038/s41564-018-0261-0
Piptocephalis tieghemiana	Piptocephalis	Zoopagomycota	Zoopagomycotina	RSA 1565	PRJNA470435	Illumina	AllPathsLG version R49403	18.55	264	145	5811	2018	JGI	in process
Podila clonocystis	Podila	Mucoromycota	Mortierellomycotina	AM1000	PRJNA340828	Illumina HiSeq	SPAdes v.3.13.1; AAFTF v.0.2.3	41.42	3162	14	11687	2020	JGI	Resolving the Mortierellaceae phylogeny through synthesis of multi-gene phylogenetics and phylogenomics	10.1007/s13225-020-00455-5
Podila clonocystis	Podila	Mucoromycota	Mortierellomycotina	KOD947	PRJNA340829	Illumina HiSeq	SPAdes v.3.13.1; AAFTF v.0.2.3	39.51	3340	13	11718	2020	JGI	ibid.
Podila epicladia	Podila	Mucoromycota	Mortierellomycotina	AD058	PRJNA340839	Illumina HiSeq	SPAdes v.3.13.1; AAFTF v.0.2.3	40.83	4171	11	11811	2020	JGI	ibid.
Podila epicladia	Podila	Mucoromycota	Mortierellomycotina	KOD1059	PRJNA340840	Illumina HiSeq	SPAdes v.3.13.1; AAFTF v.0.2.3	38.09	2936	12	11339	2020	JGI	ibid.
Podila epigama	Podila	Mucoromycota	Mortierellomycotina	NRRL 5512	PRJNA340841	Illumina HiSeq	SPAdes v.3.13.1; AAFTF v.0.2.3	32.91	4491	12	10351	2016	JGI	in process
Podila horticola	Podila	Mucoromycota	Mortierellomycotina	CK413	PRJNA340850	Illumina HiSeq	SPAdes v.3.13.1; AAFTF v.0.2.3	40.42	2284	15	11844	2020	JGI	Resolving the Mortierellaceae phylogeny through synthesis of multi-gene phylogenetics and phylogenomics	10.1007/s13225-020-00455-5
Podila horticola	Podila	Mucoromycota	Mortierellomycotina	AD009	PRJNA340847	Illumina HiSeq	SPAdes v.3.13.1; AAFTF v.0.2.3	39.96	4179	10	12003	2020	JGI	ibid.
Podila humilis	Podila	Mucoromycota	Mortierellomycotina	PMI 1414	PRJNA365026	PacBio	Falcon	36.2	523	87	12012	2017	JGI	Evolution of zygomycete secretomes and the origins of terrestrial fungal ecologies	10.1016/j.isci.2022.104840
Podila humilis	Podila	Mucoromycota	Mortierellomycotina	KOD1050	PRJNA340851	Illumina HiSeq	SPAdes v.3.13.1; AAFTF v.0.2.3	29.17	2591	12	8465	2020	JGI	Resolving the Mortierellaceae phylogeny through synthesis of multi-gene phylogenetics and phylogenomics	10.1007/s13225-020-00455-5
Podila minutissima	Podila	Mucoromycota	Mortierellomycotina	NVP1	PRJNA340853	Illumina HiSeq	SPAdes v.3.13.1; AAFTF v.0.2.3	39.03	3636	14	11360	2020	JGI	ibid.
Podila minutissima	Podila	Mucoromycota	Mortierellomycotina	AD069	PRJNA340852	Illumina HiSeq	SPAdes v.3.13.1; AAFTF v.0.2.3	39.4	3488	14	11885	2020	JGI	ibid.
Podila minutissima	Podila	Mucoromycota	Mortierellomycotina	AD051	PRJNA411560	PacBio	Falcon	42.87	92	116	13383	2018	JGI	Mycoplasma-related endobacteria within Mortierellomycotina fungi: diversity, distribution and functional insights into their lifestyle	10.1038/s41396-018-0053-9
Podila verticillata	Podila	Mucoromycota	Mortierellomycotina	LANL.1351.123	PRJNA738181	Illumina NextSeq	SPAdes v.3.15.4	44.77	3920	549		2021	Los Alamos National Laboratory	Widespread bacterial diversity within the bacteriome of fungi	10.1038/s42003-021-02693-y
Podila verticillata	Podila	Mucoromycota	Mortierellomycotina	NRRL 6337	PRJNA20603	Illumina	Arachne Hybrid Assembler	41.91	701	225	12569	2014	Broad Institute	in process
Podila verticillata	Podila	Mucoromycota	Mortierellomycotina	NRRL 2611	PRJNA340806	Illumina HiSeq	SPAdes v.3.13.1; AAFTF v.0.2.3	39.9	3440	12	11691	2020	JGI	Resolving the Mortierellaceae phylogeny through synthesis of multi-gene phylogenetics and phylogenomics	10.1007/s13225-020-00455-5
Podila verticillata	Podila	Mucoromycota	Mortierellomycotina	TTC192	PRJNA410574	Illumina HiSeq	SPAdes v.3.13.1; AAFTF v.0.2.3	42.07	4093	13	12070	2020	JGI	ibid.
Podila verticillata	Podila	Mucoromycota	Mortierellomycotina	AD079	PRJNA410321	Illumina HiSeq	SPAdes v.3.13.1; AAFTF v.0.2.3	39.72	3781	15	12117	2020	JGI	ibid.
Podila verticillata	Podila	Mucoromycota	Mortierellomycotina	Z 32	PRJNA340806	Illumina HiSeq	SPAdes v.3.13.1; AAFTF v.0.2.3	39.9	3118	12	11816	2020	JGI	in process
Racocetra fulgida	Racocetra	Mucoromycota	Glomeromycotina	IN212	PRJEB45340	Illumina	SPAdes v.3.12.0	296	105307	255	19906	2021	Uppsala University	In-depth phylogenomic analysis of arbuscular mycorrhizal fungi based on a comprehensive set of de novo genome assemblies	10.3389/ffunb.2021.716385
Racocetra persica	Racocetra	Mucoromycota	Glomeromycotina	MA461A	PRJEB45340	Illumina	SPAdes v.3.12.0	353.07	181541	203	37045	2021	Uppsala University	ibid.
Radiomyces spectabilis	Radiomyces	Mucoromycota	Mucoromycotina	NRRL 2753	PRJNA366636	PacBio	Falcon	30.41	36	246	10905	2017	JGI	in process
Ramicandelaber brevisporus	Ramicandelaber	Zoopagomycota	Kickxellomycotina	CBS 109374	PRJNA251765	Illumina	Velvet and AllPathsLG	25.53	2789	168	9281	2014	JGI	in process
Rhizomucor miehei	Rhizomucor	Mucoromycota	Mucoromycotina	CAU432	PRJNA66605	454 GS-FLX Titanium; Illumina GAIIx	Newbler v.2.3	27.44	3599	16		2014	China Agricultural University	Genome sequence and transcriptome analyses of the thermophilic zygomycete fungus Rhizomucor miehei	10.1186/1471-2164-15-294
Rhizomucor pusillus	Rhizomucor	Mucoromycota	Mucoromycotina	FCH_5_7	PRJEB17639	Illumina HiSeq	Abyss v1.3.7	25.64	1010	294	10898	2017	Chalmers University of Technology	Genome sequence of Rhizomucor pusillus FCH 5.7, a thermophilic zygomycete involved in plant biomass degradation harbouring putative GH9 endoglucanases	10.1016/j.btre.2018.e00279
Rhizomucor pusillus	Rhizomucor	Mucoromycota	Mucoromycotina	NRRL 2543	PRJNA538883	Illumina		25.38	422		10988	2019	JGI	in process
Rhizomucor pusillus	Rhizomucor	Mucoromycota	Mucoromycotina	JY54	PRJNA802330	Illumina	SPAdes v.3.14.1	26.45	9862	100		2022	Jinhua Central Hospital	Rhizomucor pusillus Infection in a Patient with Acute Myeloid Leukaemia After Haematopoietic Stem Cell Transplantation: Clinical Impact of Metagenomics Next-Generation Sequencing	10.2147/IDR.S376045
Rhizomucor pusillus	Rhizomucor	Mucoromycota	Mucoromycotina	FCH_5_7	PRJEB17639	Illumina		25.64	705	294		2018	Chalmers University of Technology	Genome sequence of Rhizomucor pusillus FCH 5.7, a thermophilic zygomycete involved in plant biomass degradation harbouring putative GH9 endoglucanases	10.1016/j.btre.2018.e00279
Glomus cerebriforme	Glomus	Mucoromycota	Glomeromycotina	DAOM 227022	PRJNA430010	Illumina HiSeq	AllPaths v.46154	136.82	14741	100	21549	2018	INRA	in process
Rhizophagus cerebriforme	Rhizophagus	Mucoromycota	Glomeromycotina	JS1	PRJNA477348	Illumina HiSeq	SPAdes v.3.11.1	170.93	29573	150		2018	University of Ottawa	in process
Rhizophagus clarus	Rhizophagus	Mucoromycota	Glomeromycotina	HR1	PRJDB6444	Illumina HiSeq1500; PacBio RSII	AllPaths-LG v.44837; Opera-LG v.2.0.6	116.41	8053	534	27753	2018	National Institute for Basic Biology	The genome of Rhizophagus clarus HR1 reveals a common genetic basis for auxotrophy among arbuscular mycorrhizal fungi	10.1186/s12864-018-4853-0
Rhizophagus clarus	Rhizophagus	Mucoromycota	Glomeromycotina	HR1	PRJDB8680	Illumina; PacBio Sequel	Canu v.1.7.1	146.84	360	135	30348	2020	NIBB core research facilities, National Institues for Basic Biology	Asymbiotic mass production of the arbuscular mycorrhizal fungus Rhizophagus clarus	10.1038/s42003-021-02967-5
Oehlia diaphana	Rhizophagus	Mucoromycota	Glomeromycotina	SD1	PRJNA477348	Illumina HiSeq	SPAdes v.3.11.1	170.6	30401	120		2018	University of Ottawa	in process
Rhizophagus diaphanus	Rhizophagus	Mucoromycota	Glomeromycotina	MUCL 43196	PRJNA430014	Illumina HiSeq	AllPaths v.46154	125.86	11615	130	23252	2018	INRA	Comparative genomics of Rhizophagus irregularis, R. cerebriforme, R. diaphanus and Gigaspora rosea highlights specific genetic features in Glomeromycotina	10.1111/nph.15687
Rhizophagus irregularis	Rhizophagus	Mucoromycota	Glomeromycotina	DAOM 240409	PRJNA477348	Illumina HiSeq	SPAdes v.3.11.1	211.46	45804	136		2018	University of Ottawa	High intraspecific genome diversity in the model arbuscular mycorrhizal symbiont Rhizophagus irregularis	10.1111/nph.14989
Rhizophagus irregularis	Rhizophagus	Mucoromycota	Glomeromycotina	DAOM 181602	PRJDB4945	PacBio RS II; Hiseq2500	HGAP_V3,CeleraAssambler v.8.1	149.75	210	65	30282	2012	INRA	Evidence of non-tandemly repeated rDs and their intragenomic heterogeneity in Rhizophagus irregularis	10.1038/nmicrobiol.2016.33
Rhizophagus irregularis	Rhizophagus	Mucoromycota	Glomeromycotina	A1	PRJNA748024	Illumina	SPAdes	125.87	18943	75	26659	2015	INRA, University of Ottawa	High intraspecific genome diversity in the model arbuscular mycorrhizal symbiont Rhizophagus irregularis	10.1111/nph.14989
Rhizophagus irregularis	Rhizophagus	Mucoromycota	Glomeromycotina	A4	PRJNA299206	Illumina	SPAdes	138.3	21308	99	25760	2015	INRA, University of Ottawa	ibid.
Rhizophagus irregularis	Rhizophagus	Mucoromycota	Glomeromycotina	A5	PRJNA299208	Illumina HiSeq	SPAdes v.3.5	131.46	22935	80	26585	2015	INRA, University of Ottawa	ibid.
Rhizophagus irregularis	Rhizophagus	Mucoromycota	Glomeromycotina	B3	PRJNA748024	Illumina HiSeq	SPAdes v.3.5	124.89	16875	80	25164	2015	INRA, University of Ottawa	ibid.
Rhizophagus irregularis	Rhizophagus	Mucoromycota	Glomeromycotina	C2	PRJNA748024	Illumina HiSeq	SPAdes v.3.5	122.97	16871	100	26756	2015	INRA, University of Ottawa	Evidence for the sexual origin of heterokaryosis in arbuscular mycorrhizal fungi	10.1038/nmicrobiol.2016.33
Rhizophagus irregularis	Rhizophagus	Mucoromycota	Glomeromycotina	DAOM 197198	PRJNA885267	Illumina HiSeq	SPAdes v.3.5	136.81	5810	50	26183	2015	INRA, University of Ottawa	A highly contiguous genome assembly reveals sources of genomic novelty in the symbiotic fungus Rhizophagus irregularis	doi: 10.1111/nph.17842
Rhizophagus irregularis	Rhizophagus	Mucoromycota	Glomeromycotina	CMCCGiGen1	PRJNA565846	Illumina HiSeq	MaSuRCA v.3.2.4	130.97	36616	91		2019	The Energy and Resources Institute, Gurugram? India	in process
Rhizophagus irregularis	Rhizophagus	Mucoromycota	Glomeromycotina	4401	PRJNA748024	Oxford Nanopore MinION	Canu v.2.0	1468.55	33	100		2021	University of Ottawa	A highly contiguous genome assembly reveals sources of genomic novelty in the symbiotic fungus Rhizophagus irregularis	doi: 10.1111/nph.17842
Rhizophagus irregularis	Rhizophagus	Mucoromycota	Glomeromycotina	A2_3_AMF	PRJNA670049	Illumina HiSeq	metaSPAdes v.2017	1120.26	16952	35		2022	EPFL	The model arbuscular mycorrhizal fungus Rhizophagus irregularis harbours endosymbiotic bacteria with the smallest known Mycoplasma-like genome	10.1101/2021.09.13.460061
Rhizophagus irregularis	Rhizophagus	Mucoromycota	Glomeromycotina	A2_4_AMF	PRJNA670049	Illumina HiSeq	metaSPAdes v.2017	1116.46	16977	36		2022	EPFL	ibid.
Rhizophagus irregularis	Rhizophagus	Mucoromycota	Glomeromycotina	A2_6_AMF	PRJNA670049	Illumina HiSeq	metaSPAdes v.2017	1118.46	16879	39		2022	EPFL	ibid.
Rhizophagus irregularis	Rhizophagus	Mucoromycota	Glomeromycotina	A2_WG_AMF	PRJNA670049	Illumina HiSeq	metaSPAdes v.2017	1160.14	17068	71		2022	EPFL	ibid.
Rhizophagus irregularis	Rhizophagus	Mucoromycota	Glomeromycotina	CHC2	PRJEB33553	PacBio	Canu v.2.0	1597.98	123	39	27251	2021	University of Lausanne	PacBio Genome sequencing of Rhizophagus irregularis	10.1111/nph.17842
Rhizophagus irregularis	Rhizophagus	Mucoromycota	Glomeromycotina	CHC3	PRJEB33553	PacBio	Canu v.2.0	2216.7	1316	79	42261	2021	University of Lausanne	ibid.
Rhizophagus irregularis	Rhizophagus	Mucoromycota	Glomeromycotina	CHA1	PRJEB33553	PacBio	Canu v.2.0	1479.84	151	21	24837	2021	University of Lausanne	ibid.
Rhizophagus irregularis	Rhizophagus	Mucoromycota	Glomeromycotina	CHA5	PRJEB33553	PacBio	Canu v.2.0	1347.11	820	36	21742	2021	University of Lausanne	ibid.
Rhizophagus irregularis	Rhizophagus	Mucoromycota	Glomeromycotina	CHB12	PRJEB33553	PacBio	Canu v.2.0	1465.8	121	30	24259	2021	University of Lausanne	ibid.
Rhizophagus irregularis	Rhizophagus	Mucoromycota	Glomeromycotina	CHC5	PRJEB33553	PacBio	Canu v.2.0	1668.08	372	62	25902	2021	University of Lausanne	ibid.
Rhizophagus prolifer	Rhizophagus	Mucoromycota	Glomeromycotina	CMCC/AM-1901	PRJNA392539	Illumina HiSeq	MaSuRCA v.3.2.2	989.56	33953	85		2021	The Energy and Resources Institute	Rhizophagus prolifer strain:CMCC/AM-1901 Genome sequencing
Rhizophagus sp.	Rhizophagus	Mucoromycota	Glomeromycotina	LPA8_1_AMF	PRJNA670049	Illumina HiSeq	metaSPAdes v.2017	1171.96	15685	48		2022	EPFL	The model arbuscular mycorrhizal fungus Rhizophagus irregularis harbours endosymbiotic bacteria with the smallest known Mycoplasma-like genome	10.1101/2021.09.13.460061
Rhizophagus sp.	Rhizophagus	Mucoromycota	Glomeromycotina	LPA8_3_AMF	PRJNA670049	Illumina HiSeq	metaSPAdes v.2017	1168.06	15743	39		2022	EPFL	ibid.
Rhizophagus sp.	Rhizophagus	Mucoromycota	Glomeromycotina	LPA8_4_AMF	PRJNA670049	Illumina HiSeq	metaSPAdes v.2017	1172.01	15789	43		2022	EPFL	ibid.
Rhizopus arrhizus	Rhizopus	Mucoromycota	Mucoromycotina	B7407	PRJNA184879	Illumina HiSeq	MaSuRCA v.1.9.2	43.27	4683	48		2014	IGS	ibid.
Rhizopus arrhizus	Rhizopus	Mucoromycota	Mucoromycotina	97-1192	PRJNA186024	Illumina HiSeq	MaSuRCA v.1.9.2	42.9	4566	73		2014	IGS	ibid.
Rhizopus arrhizus	Rhizopus	Mucoromycota	Mucoromycotina	GL39	PRJNA475137	Illumina NextSeq	SPAdes v3.8.0	72.36	32155	23	29158	2020	J Craig Venter Institute	Rhizopus oryzae Genome sequencing and assembly
Rhizopus arrhizus	Rhizopus	Mucoromycota	Mucoromycotina	GL16	PRJNA475137	Illumina NextSeq	SPAdes v3.8.0	47.24	30180	62	14817	2020	J Craig Venter Institute	ibid.
Rhizopus arrhizus	Rhizopus	Mucoromycota	Mucoromycotina	GL20	PRJNA475137	Illumina NextSeq	SPAdes v3.8.0	42.6	18827	49	14337	2020	J Craig Venter Institute	ibid.
Rhizopus arrhizus	Rhizopus	Mucoromycota	Mucoromycotina	GL60	PRJNA475137	Illumina NextSeq	SPAdes v3.8.0	42.19	12992	63	14163	2020	J Craig Venter Institute	ibid.
Rhizopus arrhizus	Rhizopus	Mucoromycota	Mucoromycotina	GL36	PRJNA475137	Illumina NextSeq	SPAdes v3.8.0	42.22	13174	34	14279	2020	J Craig Venter Institute	ibid.
Rhizopus arrhizus	Rhizopus	Mucoromycota	Mucoromycotina	GL48	PRJNA475137	Illumina NextSeq	SPAdes v3.8.0	55	28190	41	16177	2020	J Craig Venter Institute	ibid.
Rhizopus arrhizus	Rhizopus	Mucoromycota	Mucoromycotina	GL9	PRJNA475137	Illumina NextSeq	SPAdes v3.8.0	44.86	34282	35	16125	2020	J Craig Venter Institute	ibid.
Rhizopus arrhizus	Rhizopus	Mucoromycota	Mucoromycotina	GL11	PRJNA475137	Illumina NextSeq	SPAdes v3.8.0	45.49	24969	43	15660	2020	J Craig Venter Institute	ibid.
Rhizopus arrhizus	Rhizopus	Mucoromycota	Mucoromycotina	GL1	PRJNA475137	Illumina NextSeq	SPAdes v3.8.0	54.22	33662	40	23524	2020	J Craig Venter Institute	ibid.
Rhizopus arrhizus	Rhizopus	Mucoromycota	Mucoromycotina	GL8	PRJNA475137	Illumina NextSeq	SPAdes v3.8.0	43.9	34282	32	15986	2020	J Craig Venter Institute	ibid.
Rhizopus arrhizus	Rhizopus	Mucoromycota	Mucoromycotina	GL21	PRJNA475137	Illumina NextSeq	SPAdes v3.8.0	56.73	42500	63	23890	2020	J Craig Venter Institute	ibid.
Rhizopus arrhizus	Rhizopus	Mucoromycota	Mucoromycotina	GL4	PRJNA475137	Illumina NextSeq	SPAdes v3.8.0	47.7	35841	21	22155	2020	J Craig Venter Institute	ibid.
Rhizopus arrhizus	Rhizopus	Mucoromycota	Mucoromycotina	GL5	PRJNA475137	Illumina NextSeq	SPAdes v3.8.0	41.85	40415	16	19205	2020	J Craig Venter Institute	ibid.
Rhizopus arrhizus	Rhizopus	Mucoromycota	Mucoromycotina	GL40	PRJNA475137	Illumina NextSeq	SPAdes v3.8.0	43.24	16756	51	14383	2020	J Craig Venter Institute	ibid.
Rhizopus arrhizus	Rhizopus	Mucoromycota	Mucoromycotina	GL53	PRJNA475137	Illumina NextSeq	SPAdes v3.8.0	42.16	13585	50	14389	2020	J Craig Venter Institute	ibid.
Rhizopus arrhizus	Rhizopus	Mucoromycota	Mucoromycotina	GL38	PRJNA475137	Illumina NextSeq	SPAdes v3.8.0	42.21	13327	53	14327	2020	J Craig Venter Institute	ibid.
Rhizopus arrhizus	Rhizopus	Mucoromycota	Mucoromycotina	GL31	PRJNA475137	Illumina NextSeq	SPAdes v3.8.0	42.25	13464	38	14448	2020	J Craig Venter Institute	ibid.
Rhizopus arrhizus	Rhizopus	Mucoromycota	Mucoromycotina	GL46	PRJNA475137	Illumina NextSeq	SPAdes v3.8.0	41.97	13377	42	14254	2020	J Craig Venter Institute	ibid.
Rhizopus arrhizus	Rhizopus	Mucoromycota	Mucoromycotina	GL22	PRJNA475137	Illumina NextSeq	SPAdes v3.8.0	48.17	28746	38	19.001	2020	J Craig Venter Institute	ibid.
Rhizopus arrhizus	Rhizopus	Mucoromycota	Mucoromycotina	GL29	PRJNA475137	Illumina NextSeq	SPAdes v3.8.0	43.39	18681	27	14778	2020	J Craig Venter Institute	ibid.
Rhizopus arrhizus	Rhizopus	Mucoromycota	Mucoromycotina	GL45	PRJNA475137	Illumina NextSeq	SPAdes v3.8.0	42.38	14224	58	14372	2020	J Craig Venter Institute	ibid.
Rhizopus arrhizus	Rhizopus	Mucoromycota	Mucoromycotina	GL44	PRJNA475137	Illumina NextSeq	SPAdes v3.8.0	42.08	13277	45	14344	2020	J Craig Venter Institute	ibid.
Rhizopus arrhizus	Rhizopus	Mucoromycota	Mucoromycotina	GL52	PRJNA475137	Illumina NextSeq	SPAdes v3.8.0	42.1	13279	50	14336	2020	J Craig Venter Institute	ibid.
Rhizopus arrhizus	Rhizopus	Mucoromycota	Mucoromycotina	GL34	PRJNA475137	Illumina NextSeq	SPAdes v3.8.0	42.05	13075	49	14273	2020	J Craig Venter Institute	ibid.
Rhizopus arrhizus	Rhizopus	Mucoromycota	Mucoromycotina	GL56	PRJNA475137	Illumina NextSeq	SPAdes v3.8.0	42.21	13534	68	14298	2020	J Craig Venter Institute	ibid.
Rhizopus arrhizus	Rhizopus	Mucoromycota	Mucoromycotina	GL49	PRJNA475137	Illumina NextSeq	SPAdes v3.8.0	42.17	13572	57	14421	2020	J Craig Venter Institute	ibid.
Rhizopus arrhizus	Rhizopus	Mucoromycota	Mucoromycotina	GL26	PRJNA475137	Illumina NextSeq	SPAdes v3.8.0	43.99	22335	54	15272	2020	J Craig Venter Institute	ibid.
Rhizopus arrhizus	Rhizopus	Mucoromycota	Mucoromycotina	GL2	PRJNA475137	Illumina NextSeq	SPAdes v3.8.0	49.03	30976	37	19.027	2020	J Craig Venter Institute	ibid.
Rhizopus arrhizus	Rhizopus	Mucoromycota	Mucoromycotina	GL30	PRJNA475137	Illumina NextSeq	SPAdes v3.8.0	45.09	23266	71	15.809	2020	J Craig Venter Institute	ibid.
Rhizopus arrhizus	Rhizopus	Mucoromycota	Mucoromycotina	GL10	PRJNA475137	Illumina NextSeq	SPAdes v3.8.0	45.23	23971	33	15753	2020	J Craig Venter Institute	ibid.
Rhizopus arrhizus	Rhizopus	Mucoromycota	Mucoromycotina	GL17	PRJNA475137	Illumina NextSeq	SPAdes v3.8.0	46.13	26350	68	17015	2020	J Craig Venter Institute	ibid.
Rhizopus arrhizus	Rhizopus	Mucoromycota	Mucoromycotina	GL41	PRJNA475137	Illumina NextSeq	SPAdes v3.8.0	42.13	13302	47	14445	2020	J Craig Venter Institute	ibid.
Rhizopus arrhizus	Rhizopus	Mucoromycota	Mucoromycotina	GL43	PRJNA475137	Illumina NextSeq	SPAdes v3.8.0	42.32	13739	23	14351	2020	J Craig Venter Institute	ibid.
Rhizopus arrhizus	Rhizopus	Mucoromycota	Mucoromycotina	GL42	PRJNA475137	Illumina NextSeq	SPAdes v3.8.0	43.76	13964	28	14337	2020	J Craig Venter Institute	ibid.
Rhizopus arrhizus	Rhizopus	Mucoromycota	Mucoromycotina	GL3	PRJNA475137	Illumina NextSeq	SPAdes v3.8.0	48.02	28965	52	18273	2020	J Craig Venter Institute	ibid.
Rhizopus arrhizus	Rhizopus	Mucoromycota	Mucoromycotina	GL6	PRJNA475137	Illumina NextSeq	SPAdes v3.8.0	47.29	27835	40	17561	2020	J Craig Venter Institute	ibid.
Rhizopus arrhizus	Rhizopus	Mucoromycota	Mucoromycotina	GL7	PRJNA475137	Illumina NextSeq	SPAdes v3.8.0	50.67	30767	28	21982	2020	J Craig Venter Institute	ibid.
Rhizopus arrhizus	Rhizopus	Mucoromycota	Mucoromycotina	GL37	PRJNA475137	Illumina NextSeq	SPAdes v3.8.0	42.22	13410	49	14397	2020	J Craig Venter Institute	ibid.
Rhizopus arrhizus	Rhizopus	Mucoromycota	Mucoromycotina	GL32	PRJNA475137	Illumina NextSeq	SPAdes v3.8.0	42.18	12965	42	14415	2020	J Craig Venter Institute	ibid.
Rhizopus arrhizus	Rhizopus	Mucoromycota	Mucoromycotina	VS III A KN 2	PRJNA644637	Illumina	CLC NGS Cell v.June-2020	37.46	15903	100		2021	Jet Propulsion Laboratory, California Institute of Technology	ISS Rodent Microbiome and Associated Samples
Rhizopus arrhizus	Rhizopus	Mucoromycota	Mucoromycotina	R2701	PRJNA833221	Illumina HiSeq	SPAdes v.3.14.184	40.02	2761	283		2022	Dalian Medical University	Large-scale cultivation and genome sequencing of the healthy human gut mycobiome uncovers its taxonomic and functional diversity	https://www.ncbi.nlm.nih.gov/bioproject/PRJNA833221
Rhizopus arrhizus	Rhizopus	Mucoromycota	Mucoromycotina	PG1902	PRJNA833221	Illumina HiSeq	SPAdes v.3.14.183	36.75	2610	282		2022	Dalian Medical University	ibid.
Rhizopus arrhizus	Rhizopus	Mucoromycota	Mucoromycotina	Y5	PRJNA814049	Illumina HiSeq; PacBio	SMRT Link v.5.1.0	50.26	41	45		2022	Guizhou Academy of Tobacco Science	Rhizopus oryzae Genome sequencing and assembly	10.3389/fmicb.2022.1031023
Rhizopus azygosporus	Rhizopus	Mucoromycota	Mucoromycotina	CBS 357.93	PRJNA418064	Illumina HiSeq	Celera Assembler v.8.2	39.02	5775	223	15965	2017	UC Riverside	Phylogenetic and Phylogenomic Definition of Rhizopus Species	10.1534/g3.118.200235
Rhizopus delemar	Rhizopus	Mucoromycota	Mucoromycotina	GL15	PRJNA475137	Illumina NextSeq	SPAdes v3.8.0	42.73	20541	38	14717	2020	J Craig Venter Institute	Genetic diversity of clinical and environmental Mucorales isolates obtained from an investigation of mucormycosis cases among solid organ transplant recipients	doi: 10.1099/mgen.0.000473
Rhizopus delemar	Rhizopus	Mucoromycota	Mucoromycotina	GL27	PRJNA475137	Illumina NextSeq	SPAdes v3.8.0	38.61	27595	30	14679	2020	J Craig Venter Institute	ibid.
Rhizopus delemar	Rhizopus	Mucoromycota	Mucoromycotina	GL14	PRJNA475137	Illumina NextSeq	SPAdes v3.8.0	43.02	20861	47	14578	2020	J Craig Venter Institute	ibid.
Rhizopus delemar	Rhizopus	Mucoromycota	Mucoromycotina	GL12	PRJNA475137	Illumina NextSeq	SPAdes v3.8.0	43.18	19405	45	14329	2020	J Craig Venter Institute	ibid.
Rhizopus delemar	Rhizopus	Mucoromycota	Mucoromycotina	GL23	PRJNA475137	Illumina NextSeq	SPAdes v3.8.0	40.88	20438	23	14259	2020	J Craig Venter Institute	ibid.
Rhizopus delemar	Rhizopus	Mucoromycota	Mucoromycotina	GL62	PRJNA475137	Illumina NextSeq	SPAdes v3.8.0	40.68	10231	48	13844	2020	J Craig Venter Institute	ibid.
Rhizopus delemar	Rhizopus	Mucoromycota	Mucoromycotina	GL50	PRJNA475137	Illumina NextSeq	SPAdes v3.8.0	40.76	10596	49	13872	2020	J Craig Venter Institute	ibid.
Rhizopus delemar	Rhizopus	Mucoromycota	Mucoromycotina	GL24	PRJNA475137	Illumina NextSeq	SPAdes v3.8.0	49.07	32265	30	18757	2020	J Craig Venter Institute	ibid.
Rhizopus delemar	Rhizopus	Mucoromycota	Mucoromycotina	GL55	PRJNA475137	Illumina NextSeq	SPAdes v3.8.0	42.87	11647	49	13917	2020	J Craig Venter Institute	ibid.
Rhizopus delemar	Rhizopus	Mucoromycota	Mucoromycotina	GL51	PRJNA475137	Illumina NextSeq	SPAdes v3.8.0	42.64	12037	57	13914	2020	J Craig Venter Institute	ibid.
Rhizopus delemar	Rhizopus	Mucoromycota	Mucoromycotina	GL25	PRJNA475137	Illumina NextSeq	SPAdes v3.8.0	46	25331	58	15851	2020	J Craig Venter Institute	ibid.
Rhizopus delemar	Rhizopus	Mucoromycota	Mucoromycotina	GL54	PRJNA475137	Illumina NextSeq	SPAdes v3.8.0	42.8	14006	73	14491	2020	J Craig Venter Institute	ibid.
Rhizopus delemar	Rhizopus	Mucoromycota	Mucoromycotina	GL13	PRJNA475137	Illumina NextSeq	SPAdes v3.8.0	38.75	19266	39	13941	2020	J Craig Venter Institute	ibid.
Rhizopus delemar	Rhizopus	Mucoromycota	Mucoromycotina	SSU VMBB-02	PRJNA698650	Illumina HiSeq	SPAdes v.3.11.0	37.9	5705	447		2017	Soongsil university	Rhizopus delemar strain:SSU VMBB-02
Rhizopus delemar	Rhizopus	Mucoromycota	Mucoromycotina	RA 99-880	PRJNA13066	Sanger ABI	Arachne v.1.0	46.15	391	14	17703	2005	Broad Institute	Genomic analysis of the basal lineage fungus Rhizopus oryzae reveals a whole-genome duplication	10.1371/journal.pgen.1000549
Rhizopus microsporus	Rhizopus	Mucoromycota	Mucoromycotina	SSU VM08-07	PRJNA698670	Illumina HiSeq	SPAdes v.3.11.0	27.62	1,592	519		2021	Soongsil university	Rhizopus microsporus strain:SSU VM08-07
Rhizopus microsporus	Rhizopus	Mucoromycota	Mucoromycotina	ATCC 62417	PRJEB7410	Illumina MiSeq V2	AllPaths-LG	49.59	1386	310	18869	2014	HKI Jena	Draft Genome Sequences of Symbiotic and Nonsymbiotic Rhizopus microsporus Strains CBS 344.29 and ATCC 62417	10.1128/genomeA.01370-14
Rhizopus microsporus	Rhizopus	Mucoromycota	Mucoromycotina	CBS 357.93	PRJNA418064	Illumina HiSeq	Celera Assembler v.8.2	39.02	5775	223	15965	2018	UC Riverside	Genetic diversity of clinical and environmental Mucorales isolates obtained from an investigation of mucormycosis cases among solid organ transplant recipients	doi: 10.1099/mgen.0.000473
Rhizopus microsporus	Rhizopus	Mucoromycota	Mucoromycotina	CCTCCM201021	PRJNA179339	Solexa	SOAP denovo v.1.12	45.7	3431	100	16666	2012	Lab of Brewing Microbiology and Applied Enzymology	Draft Genome Sequences of Symbiotic and Nonsymbiotic Rhizopus microsporus Strains CBS 344.29 and ATCC 62417	10.1128/genomeA.01370-14
Rhizopus microsporus	Rhizopus	Mucoromycota	Mucoromycotina	B7455	PRJNA211913	Illumina HiSeq	MaSuRCA v.1.9.2	48.73	4658	43		2014	IGS	Comparative genome analysis of Mucormycosis-causing strains from clinical settings	https://data.nal.usda.gov/dataset/comparative-genome-analysis-mucormycosis-causing-strains-clinical-settings-2
Rhizopus microsporus	Rhizopus	Mucoromycota	Mucoromycotina	GL19	PRJNA475137	llumina NextSeq	SPAdes v.3.8.0	47.74	52747	43	21866	2020	J Craig Venter Institute
Rhizopus microsporus	Rhizopus	Mucoromycota	Mucoromycotina	GL28	PRJNA475137	llumina NextSeq	SPAdes v.3.8.0	26.44	7238	66		2020	J Craig Venter Institute
Rhizopus microsporus	Rhizopus	Mucoromycota	Mucoromycotina	GL61	PRJNA475137	llumina NextSeq	SPAdes v.3.8.0	25.38	3726	92		2020	J Craig Venter Institute
Rhizopus microsporus	Rhizopus	Mucoromycota	Mucoromycotina	GL35	PRJNA475137	llumina NextSeq	SPAdes v.3.8.0	25.4	3716	92		2020	J Craig Venter Institute
Rhizopus microsporus	Rhizopus	Mucoromycota	Mucoromycotina	GL58	PRJNA475137	llumina NextSeq	SPAdes v.3.8.0	25.78	4943	35		2020	J Craig Venter Institute
Rhizopus microsporus	Rhizopus	Mucoromycota	Mucoromycotina	ATCC 52813	PRJNA205957	llumina	AllPathsLG v.R41043	25.97	823	144	10905	2016	JGI	Lipid metabolic changes in an early divergent fungus govern the establishment of a mutualistic symbiosis with endobacteria	10.1073/pnas.1615148113
Rhizopus microsporus	Rhizopus	Mucoromycota	Mucoromycotina	B9738	PRJNA211903	Illumina HiSeq	MaSuRCA v.1.9.2	75.13	5266	37		2014	IGS	Comparative genome analysis of Mucormycosis-causing strains from clinical settings	https://data.nal.usda.gov/dataset/comparative-genome-analysis-mucormycosis-causing-strains-clinical-settings-2
Rhizopus microsporus	Rhizopus	Mucoromycota	Mucoromycotina	RMATCC62417	PRJEB7410	Illumina	Allpaths-LG	49.59	5739	310		2014	HKI JE	Draft Genome Sequences of Symbiotic and Nonsymbiotic Rhizopus microsporus Strains CBS 344.29 and ATCC 62417	10.1128/genomeA.01370-14
Rhizopus microsporus	Rhizopus	Mucoromycota	Mucoromycotina	CBS 344.29	PRJEB7409	Illumina	Allpaths-LG	49.24	9306	310		2014	HKI JE	ibid.
Rhizopus microsporus	Rhizopus	Mucoromycota	Mucoromycotina	ATCC 52814	PRJNA330886	llumina	Allpaths-LG v.R49403	24.95	783	143	11502	2017	JGI	Lipid metabolic changes in an early divergent fungus govern the establishment of a mutualistic symbiosis with endobacteria	10.1073/pnas.1615148113
Rhizopus microsporus	Rhizopus	Mucoromycota	Mucoromycotina	B11533	PRJNA526061	Illumina MiSeq; PacBio	Canu v.1.8	27.74	115	34		2019	TGen-North	in process
Rhizopus microsporus	Rhizopus	Mucoromycota	Mucoromycotina	B9738	PRJNA211903	Illumina HiSeq	MaSuRCA v.1.9.2	75.13	5266	37		2014	IGS	Comparative genome analysis of Mucormycosis-causing strains from clinical settings	https://data.nal.usda.gov/dataset/comparative-genome-analysis-mucormycosis-causing-strains-clinical-settings-2
Rhizopus microsporus	Rhizopus	Mucoromycota	Mucoromycotina	CBS 357.93	PRJNA418064	Illumina HiSeq	Celera Assembler v.8.2	39.02	5782	223	15965	2017	JGI	Genetic diversity of clinical and environmental Mucorales isolates obtained from an investigation of mucormycosis cases among solid organ transplant recipients	doi: 10.1099/mgen.0.000473
Rhizopus microsporus	Rhizopus	Mucoromycota	Mucoromycotina	ATCC 11559	PRJNA330885	Illumina	Allpaths-LG v.R49403	24.08	705	135	11355	2015	JGI	Phylogenomic Analyses of Non-Dikarya Fungi Supports Horizontal Gene Transfer Driving Diversification of Secondary Metabolism in the Amphibian Gastrointestinal Symbiont, Basidiobolus	10.1534/g3.120.401516
Rhizopus sp.	Rhizopus	Mucoromycota	Mucoromycotina	PT2906	PRJNA833221	Illumina HiSeq	SPAdes v.3.14.185	50.21	2384	284		2022	Dalian Medical University	Large-scale cultivation and genome sequencing of the healthy human gut mycobiome uncovers its taxonomic and functional diversity	https://www.ncbi.nlm.nih.gov/bioproject/PRJNA833221
Rhizopus stolonifer	Rhizopus	Mucoromycota	Mucoromycotina	B9770	PRJNA184886	Illumina HiSeq	MaSuRCA v.1.9.2	33.88	5567	42		2014	UC Riverside	Genetic diversity of clinical and environmental Mucorales isolates obtained from an investigation of mucormycosis cases among solid organ transplant recipients	doi: 10.1099/mgen.0.000473
Rhizopus stolonifer	Rhizopus	Mucoromycota	Mucoromycotina	LSU 92-RS-03	PRJNA418064	Illumina HiSeq	Celera Assembler v.8.2	29.73	10940	44		2017	JGI	ibid.
Rhizopus stolonifer	Rhizopus	Mucoromycota	Mucoromycotina	NRRL 66455	PRJNA535807	PacBio	Falcon	40.44	326	273	14342	2019	JGI	In process
Saksenaea oblongispora	Saksenaea	Mucoromycota	Mucoromycotina	B3353	PRJNA211918	Illumina HiSeq	MaSuRCA v.1.9.2	40.75	1702	73		2014	IGS	Comparative genome analysis of Mucormycosis-causing strains from clinical settings	https://data.nal.usda.gov/dataset/comparative-genome-analysis-mucormycosis-causing-strains-clinical-settings-2
Saksenaea vasiformis	Saksenaea	Mucoromycota	Mucoromycotina	B4078	PRJNA184887	Illumina HiSeq	MaSuRCA v.1.9.2	42.5	2417	88	9387	2014	IGS	ibid.
Scutellospora calospora	Scutellospora	Mucoromycota	Glomeromycotina	AU212A	PRJEB45340	WGS shotgun	SPAdes v.3.12.0	147.04	50548	537	11479	2021	Uppsala University	In-depth phylogenomic analysis of arbuscular mycorrhizal fungi based on a comprehensive set of de novo genome assemblies	10.3389/ffunb.2021.716385
Smittium angustum	Smittium	Zoopagomycota	Kickxellomycotina	AUS-126-30.v1	PRJNA329411	Illumina HiSeq	Ray v.2.3.1	28.05	7,385	168	7607	2016	University of Toronto	Comparative Genomics Reveals the Core Gene Toolbox for the Fungus-Insect Symbiosis	10.1128/mbio.00636-18
Smittium culicis	Smittium	Zoopagomycota	Kickxellomycotina	GSMNP	PRJNA311769	Illumina HiSeq	Ray v.2.3.1	77	7348	49	12444	2016	University of Toronto	Genome-Wide Survey of Gut Fungi (Harpellales) Reveals the First Horizontally Transferred Ubiquitin Gene from a Mosquito Host	10.1093/molbev/msw126
Smittium culicis	Smittium	Zoopagomycota	Kickxellomycotina	ID-206-W2	PRJNA311769	Illumina HiSeq	Ray v.2.3.1	71	9622	27	11260	2016	University of Toronto	ibid.
Smittium megazygosporum	Smittium	Zoopagomycota	Kickxellomycotina	SC-DP-2	PRJNA329411	Illumina HiSeq	Ray v.2.3.1	43.53	39592	166	7349	2016	University of Toronto	Comparative Genomics Reveals the Core Gene Toolbox for the Fungus-Insect Symbiosis	10.1128/mbio.00636-18
Smittium mucronatum	Smittium	Zoopagomycota	Kickxellomycotina	ALG-7-W6	PRJNA311769	Illumina HiSeq	Ray v.2.3.1	102.35	10620	24	8247	2016	University of Toronto	Genome-Wide Survey of Gut Fungi (Harpellales) Reveals the First Horizontally Transferred Ubiquitin Gene from a Mosquito Host	10.1093/molbev/msw126
Smittium simulii	Smittium	Zoopagomycota	Kickxellomycotina	SWE-8-4	PRJNA329411	Illumina HiSeq	Ray v.2.3.1	44	26265	165		2016	University of Toronto
Spinellus fusiger	Spinellus	Mucoromycota	Mucoromycotina	NRRL 22323	PRJNA332244	PacBio	Falcon	38.2	217	322	10164	2016	JGI	in process
Spiromyces aspiralis	Spiromyces	Zoopagomycota	Kickxellomycotina	RSA 2271	PRJNA519295	Illumina NovaSeq	SPAdes v.3.14.1; AAFTF v.0.2.4	20.09	26	119	8969	2022	JGI	Genome resequencing of a member from the early diverging lineages of fungi
Sporodiniella umbellata	Sporodiniella	Mucoromycota	Mucoromycotina	MES 1446	PRJNA364358	PacBio	Falcon	26.24	297	140	10781	2017	JGI	in process
Stylopage hadra	Stylopage	Zoopagomycota	Zoopagomycotina	SOG	PRJNA451036	Illumina HiSeq	SPAdes v.3.9.0	55.95	20110	66		2018	University of Michigan	single cell
Syncephalastrum contaminatum	Syncephalastrum	Mucoromycota	Mucoromycotina	UoMD18-1	PRJNA541789	Illumina MiSeq	Velvet v.10.31.2018	26.76	373	67		2020	University of Melbourne	in process
Syncephalastrum monosporum	Syncephalastrum	Mucoromycota	Mucoromycotina	B8922	PRJNA211907	Illumina HiSeq	MaSuRCA v.1.9.2	29.57	1284	76		2014	IGS	Comparative genome analysis of Mucormycosis-causing strains from clinical settings	https://data.nal.usda.gov/dataset/comparative-genome-analysis-mucormycosis-causing-strains-clinical-settings-2
Syncephalastrum monosporum	Syncephalastrum	Mucoromycota	Mucoromycotina	PYS2302	PRJNA833221	Illumina HiSeq	SPAdes v.3.14.186	28.06	902	285		2022	Dalian Medical University	Fungal genomes
Syncephalastrum racemosum	Syncephalastrum	Mucoromycota	Mucoromycotina	NRRL 2496	PRJNA330704	PacBio	Falcon v.0.2.2	30.75	49	96	11247	2017	JGI	in process
Syncephalastrum racemosum	Syncephalastrum	Mucoromycota	Mucoromycotina	B6101	PRJNA184881	Illumina HiSeq	MaSuRCA v.1.9.2	29.57	1035	74	1125	2014	IGS	Comparative genome analysis of Mucormycosis-causing strains from clinical settings	https://data.nal.usda.gov/dataset/comparative-genome-analysis-mucormycosis-causing-strains-clinical-settings-2
Syncephalastrum sp.	Syncephalastrum	Mucoromycota	Mucoromycotina	PYS2702	PRJNA833221	Illumina HiSeq	SPAdes v.3.14.188	28.27	895	286		2022	Dalian Medical University	in process
Syncephalastrum sp.	Syncephalastrum	Mucoromycota	Mucoromycotina	PYS2703	PRJNA833221	Illumina HiSeq	SPAdes v.3.14.188	28.26	793	287		2022	Dalian Medical University	in process
Syncephalis fuscata	Syncephalis	Zoopagomycota	Zoopagomycotina	NRRL S228	PRJNA332249	PacBio	Falcon	29.36	371	276	8846	2017	JGI	in process
Syncephalis plumigaleata	Syncephalis	Zoopagomycota	Zoopagomycotina	NRRL S24	PRJNA332252	PacBio	Falcon	32.91	438	144	8130	2016	JGI	Phylogenetic systematics of Syncephalis (Zoopagales, Zoopagomycotina), a genus of umbiquitous mycoparasites	10.1080/00275514.2017.1307005
Syncephalis pseudoplumigaleata	Syncephalis	Zoopagomycota	Zoopagomycotina	Benny S71-1	PRJNA421590	Illumina	SPAdes v.3.6.0	16.27	3496	1	6123	2016	JGI	Leveraging single-cell genomics to expand the fungal tree of life	10.1038/s41564-018-0261-0
Thamnidium elegans	Thamnidium	Mucoromycota	Mucoromycotina	NRRL 2467	PRJNA332251	PacBio	Falcon	34.25	89	146	13104	2016	JGI	in process
Thamnidium elegans	Thamnidium	Mucoromycota	Mucoromycotina	WA0000018081	PRJNA668042	Illumina MiSeq; Illumina HiSeq; PacBio RSII	SPAdes v.3.10.1	30.94	96	61	9713	2021	University of Warsaw	Umbelopsidales and Mucorales genomes
Thamnocephalis sphaerospora	Thamnocephalis	Zoopagomycota	Zoopagomycotina	RSA 1356	PRJNA421763	Illumina	SPAdes v.3.6.0	18.2	1408	1	6857	2016	JGI	Leveraging single-cell genomics to expand the fungal tree of life	10.1038/s41564-018-0261-0
Thermomucor indicae-seudaticae	Thermomucor	Mucoromycota	Mucoromycotina	HACC 243	PRJNA261109	Illumina HiSeq	CLC NGS Cell v.NOV-2013	29.57	1958	180		2014	Aalborg University	in process
Tieghemiomyces parasiticus	Tieghemiomyces	Zoopagomycota	Zoopagomycotina	RSA 861	PRJNA676425	Illumina NovaSeq	SPAdes v.3.14.1; AAFTF v.0.2.4	50.99	2367	152	12647	2023	JGI	Phylogenomic reconstructions and comparative analyses of Kickxellomycotina fungi
Umbelopsis angularis	Umbelopsis	Mucoromycota	Mucoromycotina	P8C34	PRJNA696054	PacBio	Flye	24.44	18	62	9529	2019	JGI	Sources of microbial oils with emphasis to Mortierella (Umbelopsis) isabellina fungus	10.1007/s11274-019-2631-z
Umbelopsis isabellina	Umbelopsis	Mucoromycota	Mucoromycotina	AD026	PRJNA347203	Illumina	SPAdes	21.83	49	262	9193	2017	JGI	in process
Umbelopsis isabellina	Umbelopsis	Mucoromycota	Mucoromycotina	B7317	PRJNA211912	Illumina HiSeq	MaSuRCA v.1.9.2	21.87	58	105		2014	IGS	Genome Sequence of the Mucoromycotina Fungus Umbelopsis isabellina, an Effective Producer of Lipids	10.1128/genomeA.00071-14
Umbelopsis isabellina	Umbelopsis	Mucoromycota	Mucoromycotina	MPG-14A	PRJNA864657	IonTorrent	MIRA v.4.0; Geneious v.R11	21.84	184	40	8919	2023	TU Dresden - IHI Zittau	Umbelopsis isabellina strain:MPG-14A Genome sequencing and assembly
Umbelopsis isabellina	Umbelopsis	Mucoromycota	Mucoromycotina	NBRC 7884	PRJDB1572	SOLiD 5500xl system	SOLiD De Novo Accessory Tools v.2.0	22.59	84	200		2014	National Institute of Advanced Industrial Science and Technology	Genome Sequence of the Mucoromycotina Fungus Umbelopsis isabellina, an Effective Producer of Lipids	10.1128/genomeA.00071-14
Umbelopsis isabellina	Umbelopsis	Mucoromycota	Mucoromycotina	WA0000067209	PRJNA668042	Illumina MiSeq; Illumina HiSeq; PacBio RSII	SPAdes v.3.10.6	22.06	1328	60	9033	2021	University of Warsaw	Umbelopsidales and Mucorales genomes
Umbelopsis ramanniana	Umbelopsis	Mucoromycota	Mucoromycotina	AG	PRJNA196032	Illumina	AllPathsLG	23.08	239	112	9931	2013	JGI	in process
Umbelopsis sp.	Umbelopsis	Mucoromycota	Mucoromycotina	PMI 123	PRJNA340475	PacBio	Falcon	24.64	38	186	9672	2019	JGI	Fungal-bacterial networks in the Populus rhizobiome are impacted by soil properties and host genotype	10.3389/fmicb.2019.00481
Umbelopsis sp.	Umbelopsis	Mucoromycota	Mucoromycotina	AD052	PRJNA331671	PacBio	Falcon	22.5	67	121	9369	2016	JGI	Evolution of zygomycete secretomes and the origins of terrestrial fungal ecologies	10.1016/j.isci.2022.104840
Umbelopsis vinacea	Umbelopsis	Mucoromycota	Mucoromycotina	WA0000051536	PRJNA668042	Illumina MiSeq; Illumina HiSeq; PacBio RSII	SPAdes v.3.10.5	23.18	1328	68	9240	2021	University of Warsaw	Umbelopsidales and Mucorales genomes
Zancudomyces culisetae	Zancudomyces	Zoopagomycota	Kickxellomycotina	COL-18-3	PRJNA311769	Illumina HiSeq	Ray v.2.3.1	28.64	2298	26	8243	2016	University of Toronto	Genome-Wide Survey of Gut Fungi (Harpellales) Reveals the First Horizontally Transferred Ubiquitin Gene from a Mosquito Host	10.1093/molbev/msw126
Zoopage sp.	Zoopage	Zoopagomycota	Zoopagomycotina	CT-All	PRJNA451036	Illumina HiSeq	SPAdes v.3.9.0	13.92	2280	10		2018	University of Michigan	Genome-scale phylogenetics reveals a monophyletic Zoopagales (Zoopagomycota, Fungi)	10.1016/j.ympev.2019.01.006
Zoophagus insidians	Zoophagus	Zoopagomycota	Zoopagomycotina	Zi_All	PRJNA451036	Illumina HiSeq	SPAdes v.3.9.0	21	3077	10		2018	University of Michigan	ibid.
Zoophthora radicans	Zoophthora	Zoopagomycota	Entomophthoromycotina	ATCC 208865	PRJNA501640	Illumina	AllPathsLG	655.2	23379	67	14479	2018	JGI	Zoophthora radicans ATCC 208865 Transcriptome - Zoorad_208865RNA_169992
Zychaea mexicana	Zychaea	Mucoromycota	Mucoromycotina	RSA 1403	PRJNA331829	PacBio	Falcon	50.64	357	260	14004	2016	JGI	Evolution of zygomycete secretomes and the origins of terrestrial fungal ecologies	10.1016/j.isci.2022.104840
